# Supplementary material for: The BinDiscover database: a biology-focused meta-analysis tool for 156,000 GC–TOF MS metabolome samples
Source: J Cheminform. 2023 Jul 20;15:66. doi: 10.1186/s13321-023-00734-8 (PMC10359220; doi:10.1186/s13321-023-00734-8)
Supplement: Supplementary file 1 — Additional file 1. Identified compounds upregulared in cancer. [file 13321_2023_734_MOESM1_ESM.xlsx]

## Sheet: liver
	compound_id	identifier	english_name	bin_type_dict
60	110203	RNBGYGVWRKECFJ-ARQDHWQXSA-N	fructose-1,6-bisphosphate	known
63	110341	NMHMNPHRMNGLLB-UHFFFAOYSA-N	3-(4-hydroxyphenyl)propionic acid	known
65	110355	YMAWOPBAYDPSLA-UHFFFAOYSA-N	glycyl-glycine	known
104	122191	MNWFXJYAOYHMED-UHFFFAOYSA-N	heptanoic acid	known
147	131618	VQAYFKKCNSOZKM-IOSLPCCCSA-N	x-methyladenosine	known
153	132262	XFNJVJPLKCPIBV-UHFFFAOYSA-N	1,3-diaminopropane	known
167	139	AVXURJPOCDRRFD-UHFFFAOYSA-N	hydroxylamine	known
178	14714	VZCYOOQTPOCHFL-UHFFFAOYSA-N	maleic acid	known
213	16643	BXRLWGXPSRYJDZ-VKHMYHEASA-N	cyano-l-alanine	known
217	1667	OSJPPGNTCRNQQC-UHFFFAOYSA-N	3-phosphoglycerate	known
222	16709	QIGBRXMKCJKVMJ-UHFFFAOYSA-N	hydroquinone	known
244	1685	DTBNBXWJWCWCIK-UHFFFAOYSA-N	phosphoenolpyruvate	known
289	17321	FEWJPZIEWOKRBE-JCYAYHJZSA-N	tartaric acid	known
299	1743	PEEHTFAAVSWFBL-UHFFFAOYSA-N	maleimide	known
324	1805	GXIURPTVHJPJLF-UHFFFAOYSA-N	2-phosphoglyceric acid	known
345	196279	IMGVNJNCCGXBHD-UYBVJOGSSA-O	flavin adenine	known
364	2080	BBNYCLAREVXOSG-UHFFFAOYSA-N	2-monopalmitin	known
365	208761	RFMMMVDNIPUKGG-UHFFFAOYSA-N	N-acetylglutamic acid	known
377	215853	NPWMTBZSRRLQNJ-UHFFFAOYSA-N	3-aminopiperidine-2,6-dione	known
388	22127	FYGDTMLNYKFZSV-DZOUCCHMSA-N	maltotriose	known
409	2519	UYTPUPDQBNUYGX-UHFFFAOYSA-N	guanine	known
418	26714	WQGWDDDVZFFDIG-UHFFFAOYSA-N	pyrogallol	known
450	31223	VVIUBCNYACGLLV-UHFFFAOYSA-N	hypotaurine	known
464	316368	RADKZDMFGJYCBB-UHFFFAOYSA-N	pyridoxal	known
466	31651	FZWGECJQACGGTI-UHFFFAOYSA-N	7-methylguanine	known
503	34023	XUWHAWMETYGRKB-UHFFFAOYSA-N	piperidone	known
514	34153	GPLRAVKSCUXZTP-UHFFFAOYSA-N	diglycerol	known
525	346661	VRYALKFFQXWPIH-PBXRRBTRSA-N	deoxyglucose	known
533	355471	RWGFKTVRMDUZSP-UHFFFAOYSA-N	isopropylbenzene	known
538	360149	CVSVTCORWBXHQV-UHFFFAOYSA-N	creatine	known
596	42027	FNZLKVNUWIIPSJ-UHNVWZDZSA-N	ribulose-5-phosphate	known
615	46142	XNGIFLGASWRNHJ-UHFFFAOYSA-N	phthalic acid	known
616	46234	SRBFZHDQGSBBOR-AGQMPKSLSA-N	lyxose	known
637	4759	INAPMGSXUVUWAF-GFWFORPUSA-N	inositol-4-monophosphate	known
659	50	FBUKVWPVBMHYJY-UHFFFAOYSA-N	pelargonic acid	known
660	51246	RGHNJXZEOKUKBD-UHFFFAOYSA-N	isogluconic acid	known
662	53724	AXXQAQVLCYQMQZ-UHFFFAOYSA-N	methyltetrahydrophenanthrenone iso-2	known
681	62315	BRGMHAYQAZFZDJ-RTRLPJTCSA-N	n-acetylglucosamine-6-phosphate	known
696	6431	BGWGXPAPYGQALX-ARQDHWQXSA-N	fructose-6-phosphate 1	known
738	84087	UTOPWMOLSKOLTQ-UHFFFAOYSA-N	montanic acid	known
743	84204	NBSCHQHZLSJFNQ-SVZMEOIVSA-N	galactose-6-phosphate 2	known
745	84382	ZCLAHGAZPPEVDX-MQHGYYCBSA-N	panose	known
747	84531	UPWGQKDVAURUGE-KTKRTIGZSA-N	2-monoolein	known
757	87704	ATNNLHXCRAAGJS-QZQOTICOSA-N	docosenoic acid	known

## Sheet: lung
	compound_id	identifier	english_name	bin_type_dict
0	100721	OOWQBDFWEXAXPB-UHFFFAOYSA-N	hexadecylglycerol	known
9	101022	IPROLSVTVHAQLE-BYNIDDHOSA-N	acetaminophen glucuronide	known
13	102729	WVDDGKGOMKODPV-UHFFFAOYSA-N	benzylalcohol	known
16	102808	DLRVVLDZNNYCBX-RTPHMHGBSA-N	isomaltose	known
29	104399	BHQCQFFYRZLCQQ-UXWVVXDJSA-N	epicholic acid	known
33	104598	OGBUMNBNEWYMNJ-UHFFFAOYSA-N	octadecylglycerol	known
44	106683	ILRYLPWNYFXEMH-UHFFFAOYSA-N	cystathionine	known
51	107907	QHKABHOOEWYVLI-UHFFFAOYSA-N	2-ketoisovaleric acid	known
55	10827	QCHPKSFMDHPSNR-UHFFFAOYSA-N	3-aminoisobutyric acid	known
62	110304	CGSJXLIKVBJVRY-XTGBIJOFSA-N	zymosterol	known
79	113612	AYFVYJQAPQTCCC-HRFVKAFMSA-N	allothreonine	known
81	114235	SERLAGPUMNYUCK-DCUALPFSSA-N	palatinitol	known
85	117193	QKFAFSGJTMHRRY-OCFLFPRFSA-M	sinigrin iso-1	known
91	118963	BZQFBWGGLXLEPQ-REOHCLBHSA-N	o-phosphoserine	known
96	12	KDXKERNSBIXSRK-YFKPBYRVSA-N	lysine	known
132	127717	WBYWAXJHAXSJNI-VOTSOKGWSA-N	cinnamic acid	known
135	128091	QSKPZDMBULYMDQ-KRWDZBQOSA-N	pentadecanoyl glycerol	known
136	128095	HPTOSMWVVSKAGZ-DYYZXQNHSA-N	eicosenoyl glycerol	known
146	131590	JVGVDSSUAVXRDY-UHFFFAOYSA-N	p-hydroxylphenyllactic acid	known
149	131683	QKFAFSGJTMHRRY-ICSBZGNSSA-M	sinigrin iso-3	known
154	133004	PIGOPELHGLPKLL-YFKPBYRVSA-N	3-(1-pyrazolyl)-L-alanine	known
157	133475	CAHGCLMLTWQZNJ-BQNIITSRSA-N	lanosterol	known
168	1391	BJEPYKJPYRNKOW-UHFFFAOYSA-N	malic acid	known
169	14	QIVBCDIJIAJPQS-VIFPVBQESA-N	tryptophan	known
170	146	DCXYFEDJOCDNAF-REOHCLBHSA-N	asparagine	known
185	148	UCMIRNVEIXFBKS-UHFFFAOYSA-N	beta-alanine	known
187	14817	OVRNDRQMDRJTHS-ZTVVOAFPSA-N	N-acetylmannosamine iso-2	known
188	15	AGPKZVBTJJNPAG-WHFBIAKZSA-N	isoleucine	known
189	150	HNDVDQJCIGZPNO-YFKPBYRVSA-N	histidine	known
190	16	OUYCCCASQSFEME-QMMMGPOBSA-N	tyrosine	known
194	161	KDYFGRWQOYBRFD-UHFFFAOYSA-N	succinic acid	known
196	162	FBPFZTCFMRRESA-JGWLITMVSA-N	sorbitol	known
221	16708	NUCLJNSWZCHRKL-UHFFFAOYSA-N	allantoic acid	known
223	1671	UBQKCCHYAOITMY-UHFFFAOYSA-N	2-hydroxypyridine	known
232	1679	JPIJQSOTBSSVTP-GBXIJSLDSA-N	isothreonic acid	known
240	16826	XFTRTWQBIOMVPK-UHFFFAOYSA-N	citramalic acid	known
246	1687	AWUCVROLDVIAJX-UHFFFAOYSA-N	glycerol-alpha-phosphate	known
251	1692	RWQNBRDOKXIBIV-UHFFFAOYSA-N	thymine	known
252	1693	NHJUPBDCSOGIKX-NTXXKDEISA-N	glycerol-3-galactoside	known
257	16968	BDJRBEYXGGNYIS-UHFFFAOYSA-N	azelaic acid	known
274	1718	VZCYOOQTPOCHFL-OWOJBTEDSA-N	fumaric acid	known
284	17264	ZDGJAHTZVHVLOT-YUMQZZPRSA-N	saccharopine	known
293	17361	NPOAOTPXWNWTSH-UHFFFAOYSA-N	3 hydroxy-3-methylglutaric acid	known
297	17390	SKCKOFZKJLZSFA-UHFFFAOYSA-N	6-deoxyhexitol	known
312	17883	FBPFZTCFMRRESA-KVTDHHQDSA-N	mannitol	known
317	17973	OYIFNHCXNCRBQI-BYPYZUCNSA-N	alpha-aminoadipic acid	known
320	1801	UCUNFLYVYCGDHP-BYPYZUCNSA-N	methionine sulfone	known
331	1835	KLZGKIDSEJWEDW-UHFFFAOYSA-N	n-acetylputrescine	known
333	1842	BTCSSZJGUNDROE-UHFFFAOYSA-N	4-aminobutyric acid	known
353	2000	HWXBTNAVRSUOJR-UHFFFAOYSA-N	2-hydroxyglutaric acid	known
361	2070	QHZLMUACJMDIAE-UHFFFAOYSA-N	1-monopalmitin	known
368	21	RFSUNEUAIZKAJO-ARQDHWQXSA-N	fructose	known
384	21821	WUUGFSXJNOTRMR-IOSLPCCCSA-N	5'-deoxy-5'-methylthioadenosine	known
387	22021	DHCLVCXQIBBOPH-UHFFFAOYSA-N	beta-glycerolphosphate	known
401	233	HEBKCHPVOIAQTA-IMJSIDKUSA-N	lyxitol	known
406	25	MTCFGRXMJLQNBG-REOHCLBHSA-N	serine	known
414	25922	JRHWHSJDIILJAT-UHFFFAOYSA-N	2-hydroxyvaleric acid	known
415	26	AYFVYJQAPQTCCC-GBXIJSLDSA-N	threonine	known
417	26704	GGNQRNBDZQJCCN-UHFFFAOYSA-N	1,2,4-benzenetriol	known
419	26754	KZSHODFDDQCIMT-ZOQUXTDFSA-N	methyl-UMP	known
422	2787	ZUKPVRWZDMRIEO-VKHMYHEASA-N	cysteine-glycine	known
424	281	KIDHWZJUCRJVML-UHFFFAOYSA-N	putrescine	known
431	288	KRKNYBCHXYNGOX-UHFFFAOYSA-N	citric acid	known
433	29	GTZCVFVGUGFEME-IWQZZHSRSA-N	aconitic acid	known
436	294	KPGXRSRHYNQIFN-UHFFFAOYSA-N	alpha-ketoglutarate	known
441	30	PEDCQBHIVMGVHV-UHFFFAOYSA-N	glycerol	known
452	31356	GHOKWGTUZJEAQD-ZETCQYMHSA-N	pantothenic acid	known
458	31571	JPAUCQAJHLSMQW-XPORZQOISA-N	p-tolyl glucuronide	known
472	31743	LOUGYXZSURQALL-UHFFFAOYSA-N	2,3-dihydroxybutanoic acid	known
474	31858	PCSKKIUURRTAEM-UHFFFAOYSA-N	5-hydroxymethyl-2-furoic acid	known
478	3191	HSNZZMHEPUFJNZ-SHUUEZRQSA-N	glucoheptulose	known
487	32360	FVMDYYGIDFPZAX-UHFFFAOYSA-N	3-hydroxyphenylacetic acid	known
495	33	COLNVLDHVKWLRT-UHFFFAOYSA-N	phenylalanine	known
499	33429	WLJVNTCWHIRURA-UHFFFAOYSA-N	pimelic acid	known
504	34027	LCPDWSOZIOUXRV-UHFFFAOYSA-N	phenoxyacetic acid	known
515	34196	KSPQDMRTZZYQLM-UHFFFAOYSA-N	furoylglycine	known
572	4	NBIIXXVUZAFLBC-UHFFFAOYSA-N	phosphate	known
588	413	JINBYESILADKFW-UHFFFAOYSA-N	aminomalonic acid	known
590	415	SXQFCVDSOLSHOQ-UHFFFAOYSA-N	lactamide	known
602	42937	QYIXCDOBOSTCEI-FBVYSKEZSA-N	epicholestanol	known
622	4701	KRGPXXHMOXVMMM-CIUDSAMLSA-N	nicotianamine	known
623	4704	DTOSIQBPPRVQHS-PDBXOOCHSA-N	linolenic acid	known
625	4706	RGHNJXZEOKUKBD-MGCNEYSASA-N	galactonic acid	known
667	5691	JVQYSWDUAOAHFM-UHFFFAOYSA-N	ketoisoleucine	known
669	6	DHMQDGOQFOQNFH-UHFFFAOYSA-N	glycine	known
673	62247	VQHSOMBJVWLPSR-JVCRWLNRSA-N	lactitol	known
683	62354	HIWPGCMGAMJNRG-BTLHAWITSA-N	sophorose	known
702	65	XUJNEKJLAYXESH-REOHCLBHSA-N	cysteine	known
718	69	SEOVTRFCIGRIMH-UHFFFAOYSA-N	indole-3-acetate	known
720	7010	DRAJWRKLRBNJRQ-UHFFFAOYSA-N	hydroxycarbamate	known
724	7362	HEBKCHPVOIAQTA-ZXFHETKHSA-N	ribitol	known
727	7508	RZRNAYUHWVFMIP-KTKRTIGZSA-N	1-monoolein	known
728	770	UNXHWFMMPAWVPI-QWWZWVQMSA-N	threitol	known
729	78	BKAJNAXTPSGJCU-UHFFFAOYSA-N	2-ketoisocaproic acid	known
730	7831	HDYANYHVCAPMJV-LXQIFKJMSA-N	UDP-glucuronic acid	known
733	8	ONIBWKKTOPOVIA-BYPYZUCNSA-N	proline	known
734	80	JVTAAEKCZFNVCJ-UHFFFAOYSA-N	lactic acid	known
737	84082	POJWUDADGALRAB-UHFFFAOYSA-N	allantoin	known
739	84088	JJIHLJJYMXLCOY-BYPYZUCNSA-N	N-acetylserine	known
744	84205	YIXDEYPPAGPYDP-IUYQGCFVSA-N	pentono-1,4-lactone	known
746	84386	RWSXRVCMGQZWBV-WDSKDSINSA-N	glutathione iso-2	known
751	85102	PNNNRSAQSRJVSB-JGWLITMVSA-N	6-deoxyglucose	known
753	85631	ONJSZLXSECQROL-UHFFFAOYSA-N	2-hydroxyhippuric acid	known
766	87944	RHKKZBWRNHGJEZ-VRPWFDPXSA-N	fructose-1-phosphate	known
769	88056	WZYRMLAWNVOIEX-BGPJRJDNSA-N	3,6-anhydro-d-galactose	known
772	89145	LWBHHRRTOZQPDM-UHFFFAOYSA-N	undecanedioic acid	known
774	9	ROHFNLRQFUQHCH-YFKPBYRVSA-N	leucine	known
776	92	UNXHWFMMPAWVPI-ZXZARUISSA-N	erythritol	known
777	925	OTCCIMWXFLJLIA-BYPYZUCNSA-N	N-acetylaspartate	known
783	97325	DCBSHORRWZKAKO-UHFFFAOYSA-N	monomyristin	known
785	97747	OKJIRPAQVSHGFK-UHFFFAOYSA-N	N-acetylglycine	known
787	10	ODHCTXKNWHHXJC-VKHMYHEASA-N	oxoproline	known
789	100032	UMEKPPOFCOUEDT-UHFFFAOYSA-N	monoarachidin	known
790	100060	SVUQHVRAGMNPLW-UHFFFAOYSA-N	monoheptadecanoyl glyceride	known
791	100335	FMAORJIQYMIRHF-BCDHYOAOSA-N	threose	known

## Sheet: pancreas
	compound_id	identifier	english_name	bin_type_dict
37	105385	GZIFEOYASATJEH-VHFRWLAGSA-N	tocopherol delta	known
74	111747	KTHDTJVBEPMMGL-VKHMYHEASA-N	N-acetylalanine	known
86	117211	XJCCHWKNFMUJFE-CGQAXDJHSA-N	maltotriitol iso-3	known
108	12269	QIAFMBKCNZACKA-UHFFFAOYSA-N	hippuric acid	known
122	126305	LMYRWZFENFIFIT-UHFFFAOYSA-N	4-methylbenzenesulfonamide	known
127	127	TUNFSRHWOTWDNC-UHFFFAOYSA-N	myristic acid	known
129	127681	ZOCYQVNGROEVLU-UHFFFAOYSA-N	isopentadecanoic acid	known
137	128096	GWHCXVQVJPWHRF-KTKRTIGZSA-N	nervonic acid	known
152	131996	DZTHIGRZJZPRDV-GFCCVEGCSA-N	N-acetyl-D-tryptophan	known
175	14692	VAWYEUIPHLMNNF-OESPXIITSA-N	1-kestose	known
182	14758	HOVAGTYPODGVJG-VOQCIKJUSA-N	methyl O-D-galactopyranoside	known
198	165	OYHQOLUKZRVURQ-HZJYTTRNSA-N	linoleic acid	known
211	1663	FDGQSTZJBFJUBT-UHFFFAOYSA-N	hypoxanthine	known
212	1664	ISAKRJDGNUQOIC-UHFFFAOYSA-N	uracil	known
225	16713	BXWNKGSJHAJOGX-UHFFFAOYSA-N	1-hexadecanol	known
228	1678	QEFRNWWLZKMPFJ-YGVKFDHGSA-N	methionine sulfoxide iso-2	known
234	1680	WQEPLUUGTLDZJY-UHFFFAOYSA-N	pentadecanoic acid	known
255	16947	FZXCPFJMYOQZCA-UHFFFAOYSA-N	6-Oxopiperidine-2-carboxylic acid	known
261	17002	MSWZFWKMSRAUBD-GASJEMHNSA-N	galactosamine	known
271	171211	AERBNCYCJBRYDG-KSZLIROESA-N	phytosphingosine	known
286	1728	UGQMRVRMYYASKQ-KQYNXXCUSA-N	inosine	known
307	17695	JYTUSYBCFIZPBE-AMTLMPIISA-N	lactobionic acid	known
313	17886	SRBFZHDQGSBBOR-ZRMNMSDTSA-N	arabinose	known
329	18225	BVJSUAQZOZWCKN-UHFFFAOYSA-N	4-Hydroxybenzyl alcohol	known
336	18559	RITKHVBHSGLULN-WHFBIAKZSA-N	gamma-glutamyl-cysteine	known
344	1923	BWDBEAQIHAEVLV-UHFFFAOYSA-N	isooctanol	known
350	1979	GUBGYTABKSRVRQ-PICCSMPSSA-N	maltose iso-1	known
358	2032	APJYDQYYACXCRM-UHFFFAOYSA-N	tryptamine	known
359	204584	RLSSMJSEOOYNOY-UHFFFAOYSA-N	m-cresol	known
360	2047	HNJBEVLQSNELDL-UHFFFAOYSA-N	butyrolactam	known
380	21702	VQHSOMBJVWLPSR-WUJBLJFYSA-N	maltitol	known
391	223222	CQRYARSYNCAZFO-UHFFFAOYSA-N	salicyl alcohol	known
397	228130	AVEHMJVDRGMBHD-NQXXGFSBSA-L	5-deoxyribulose 1-phosphate	known
407	2503	JCMUOFQHZLPHQP-BQBZGAKWSA-N	ophthalmic acid	known
410	2521	DEFJQIDDEAULHB-IMJSIDKUSA-N	alanine-alanine	known
421	2786	ZTVZLYBCZNMWCF-UHFFFAOYSA-N	homocystine	known
430	2869	DLRVVLDZNNYCBX-LIZSDCNHSA-N	beta-gentiobiose	known
437	295	CWVRJTMFETXNAD-JUHZACGLSA-N	chlorogenic acid	known
445	3063	YGSDEFSMJLZEOE-UHFFFAOYSA-N	salicylic acid	known
477	3190	MUPFEKGTMRGPLJ-ZQSKZDJDSA-N	raffinose	known
479	3192	BOTWFXYSPFMFNR-PYDDKJGSSA-N	trans-phytol	known
490	3272	GUBGYTABKSRVRQ-UHFFFAOYSA-N	maltose iso-2	known
496	3301	DOIRQSBPFJWKBE-UHFFFAOYSA-N	dibutyl phthalate	known
497	33037	FJGNTEKSQVNVTJ-UHFFFAOYSA-N	deoxypentitol	known
582	40442	BTVWZWFKMIUSGS-UHFFFAOYSA-N	isobutene glycol	known
598	42194	WGVKWNUPNGFDFJ-CBIUGAAKSA-N	tocopherol beta	known
599	42205	GONYVNMFEDYGMU-UHFFFAOYSA-N	methyltetrahydrophenanthrenone iso-1	known
603	43	ZQPPMHVWECSIRJ-KTKRTIGZSA-N	oleic acid	known
604	4361	SZHOJFHSIKHZHA-UHFFFAOYSA-N	tridecanoic acid	known
612	4545	QUEDXNHFTDJVIY-DQCZWYHMSA-N	tocopherol gamma-	known
652	4928	NBZBKCUXIYYUSX-UHFFFAOYSA-N	iminodiacetic acid	known
654	49426	YCOZIPAWZNQLMR-UHFFFAOYSA-N	pentadecane	known
665	54643	FSPGJSRKHCJARC-UHFFFAOYSA-N	methyltetrahydrophenanthrenone iso-3	known
666	5488	BXTYRIKKNHXERN-UHFFFAOYSA-N	alloxanoic acid	known
678	62284	LHQIJBMDNUYRAM-AWFVSMACSA-N	biopterin	known
685	62472	XBGGUPMXALFZOT-VIFPVBQESA-N	glycyl tyrosine	known
690	62691	XJCCHWKNFMUJFE-UHFFFAOYSA-N	maltotriitol iso-2	known
694	6406	AMBQHHVBBHTQBF-UOUCRYGSSA-N	loganin	known
707	66311	VGONTNSXDCQUGY-RRKCRQDMSA-N	2-deoxyinosine	known
735	809	FLKPEMZONWLCSK-UHFFFAOYSA-N	diethyl phthalate	known
752	85123	SJZRECIVHVDYJC-UHFFFAOYSA-N	4-hydroxybutyric acid	known
760	87713	GDTXICBNEOEPAZ-FPLPWBNLSA-N	cis-10-heptadecenoic acid	known
761	87715	ZQPPMHVWECSIRJ-MDZDMXLPSA-N	elaidic acid	known
763	87783	BITHHVVYSMSWAG-KTKRTIGZSA-N	cis-gondoic acid	known
764	87794	MXNRLFUSFKVQSK-QMMMGPOBSA-O	n-epsilon-trimethyllysine	known
773	8917	NFWKVWVWBFBAOV-MISYRCLQSA-N	dehydroabietic acid	known
778	94	LEVWYRKDKASIDU-UHFFFAOYSA-N	cystine	known
781	96	SECPZKHBENQXJG-FPLPWBNLSA-N	palmitoleic acid	known
788	100	GVJHHUAWPYXKBD-UHFFFAOYSA-N	tocopherol alpha-	known

## Sheet: liver_and_lung
	compound_id	identifier	english_name	bin_type_dict
25	104210	QZZGJDVWLFXDLK-UHFFFAOYSA-N	lignoceric acid	known
34	104901	GUBGYTABKSRVRQ-DCSYEGIMSA-N	lactose	known
78	113530	GNGACRATGGDKBX-UHFFFAOYSA-N	dihydroxyacetone phosphate	known
144	13110	KTVPXOYAKDPRHY-UHFFFAOYSA-N	ribose-5-phosphate	known
200	16546	QAIPRVGONGVQAS-DUXPYHPUSA-N	3,4-dihydroxycinnamic acid	known
226	1676	JJMDCOVWQOJGCB-UHFFFAOYSA-N	5-aminovaleric acid	known
253	16942	VVHOUVWJCQOYGG-REOHCLBHSA-N	guanidinosuccinate	known
272	1714	ATHGHQPFGPMSJY-UHFFFAOYSA-N	spermidine	known
283	1726	UDMBCSSLTHHNCD-KQYNXXCUSA-N	adenosine-5-monophosphate	known
295	1738	IERHLVCPSMICTF-XVFCMESISA-N	cytidine-5-monophosphate	known
305	1764	GFFGJBXGBJISGV-UHFFFAOYSA-N	adenine	known
310	1784	DJJCXFVJDGTHFX-XVFCMESISA-N	uridine-5-monophosphate	known
318	17982	XMHIUKTWLZUKEX-UHFFFAOYSA-N	cerotinic acid	known
327	1810	GYOZYWVXFNDGLU-XLPZGREQSA-N	thymidine-5-phosphate	known
362	2071	YQEMORVAKMFKLG-UHFFFAOYSA-N	2-monostearin	known
385	2186	OPTASPLRGRRNAP-UHFFFAOYSA-N	cytosine	known
386	22000	RXKJFZQQPQGTFL-UHFFFAOYSA-N	dihydroxyacetone	known
396	228129	KKZFLSZAWCYPOC-VPENINKCSA-N	2-deoxyribose-5-Phosphate	known
411	2546	LFTYTUAZOPRMMI-CFRASDGPSA-N	UDP-N-acetylglucosamine	known
423	28	WHUUTDBJXJRKMK-VKHMYHEASA-N	glutamic acid	known
427	2849	UKAUYVFTDYCKQA-VKHMYHEASA-N	homoserine	known
468	3167	HXXFSFRBOHSIMQ-VFUOTHLCSA-N	glucose-1-phosphate	known
480	3197	PFNFFQXMRSDOHW-UHFFFAOYSA-N	spermine	known
705	66	LCTONWCANYUPML-UHFFFAOYSA-N	pyruvic acid	known
754	87361	HLKXYZVTANABHZ-REOHCLBHSA-N	N-carbamoylaspartate	known

## Sheet: liver_and_pancreas
	compound_id	identifier	english_name	bin_type_dict
46	106926	SITLTJHOQZFJGG-XPUUQOCRSA-N	glutamyl-valine	known
99	120765	DCAYPVUWAIABOU-UHFFFAOYSA-N	hexadecane	known
184	14761	DSLZVSRJTYRBFB-UHFFFAOYSA-N	hexaric acid	known
201	16557	ZHMWOVGZCINIHW-FTYOSCRSSA-N	1,2-anhydro-myo-inositol	known
270	1712	RHGKLRLOHDJJDR-BYPYZUCNSA-N	citrulline	known
326	1808	XXBSUZSONOQQGK-FLRLBIABSA-N	xylonolactone	known
338	187486	BCVIOZZGJNOEQS-XKNYDFJKSA-N	ile-ile	known
413	2550	NGVDGCNFYWLIFO-UHFFFAOYSA-N	pyridoxal-5-phosphate	known
425	282	YPFDHNVEDLHUCE-UHFFFAOYSA-N	propane-1,3-diol	known
444	305	TYEYBOSBBBHJIV-UHFFFAOYSA-N	2-ketobutyric acid	known
532	3524	KWOLFJPFCHCOCG-UHFFFAOYSA-N	acetophenone	known
639	477	HOVAGTYPODGVJG-UHFFFAOYSA-N	1-methylgalactose	known
645	485	OWBTYPJTUOEWEK-UHFFFAOYSA-N	butane-2,3-diol	known
708	66319	UHDGCWIWMRVCDJ-XVFCMESISA-N	cytidine	known

## Sheet: lung_and_pancreas
	compound_id	identifier	english_name	bin_type_dict
3	100883	IGSYEZFZPOZFNC-LKIWRGPLSA-N	digalacturonic acid	known
7	100930	IHCCAYCGZOLTEU-UHFFFAOYSA-N	3-furoic acid	known
11	102232	FFFHZYDWPBMWHY-VKHMYHEASA-N	homocysteine	known
27	104361	RUDATBOHQWOJDD-BSWAIDMHSA-N	chenodeoxycholic acid	known
32	104452	UTYVDVLMYQPLQB-UHFFFAOYSA-N	phenaceturic acid	known
116	125664	AHWDQDMGFXRVFB-UHFFFAOYSA-N	1,3,5-trimethylcyanuric acid	known
126	126425	WGQKYBSKWIADBV-UHFFFAOYSA-N	benzylamine	known
134	128089	CXUXMSACCLYMBI-FPLPWBNLSA-N	hexadecenoyl glycerol	known
143	131	WQZGKKKJIJFFOK-DVKNGEFBSA-N	alpha-D-Glucose	known
164	1373	GUBGYTABKSRVRQ-QUYVBRFLSA-N	cellobiose	known
230	16782	WZYRMLAWNVOIEX-SLPGGIOYSA-N	3,6-anhydro-D-glucose	known
275	171823	LXNHXLLTXMVWPM-UHFFFAOYSA-N	pyridoxine	known
298	1741	CDAISMWEOUEBRE-UHFFFAOYSA-N	myo-inositol	known
352	2	QNAYBMKLOCPYGJ-REOHCLBHSA-N	alanine	known
382	21722	RUIACMUVCHMOMF-UHFFFAOYSA-N	3-deoxyhexitol	known
395	2254	USHRADXTTYICIJ-UHFFFAOYSA-N	2,5-dihydroxypyrazine	known
404	2429	LENZDBCJOHFCAS-UHFFFAOYSA-N	TRI S	known
420	27154	IBPDKUYWDGDBQW-UHFFFAOYSA-N	bisphosphoglycerol	known
434	290	OIRDTQYFTABQOQ-KQYNXXCUSA-N	adenosine	known
448	31	DDRJAANPRJIHGJ-UHFFFAOYSA-N	creatinine	known
449	3101	JBKVHLHDHHXQEQ-UHFFFAOYSA-N	epsilon-caprolactam	known
607	444	STCOOQWBFONSKY-UHFFFAOYSA-N	tributylphosphate	known
742	84184	GCNTZFIIOFTKIY-UHFFFAOYSA-N	4-hydroxypyridine	known
756	87703	IQFYYKKMVGJFEH-XLPZGREQSA-N	thymidine	known
758	87705	WDJHALXBUFZDSR-UHFFFAOYSA-N	acetoacetate	known
779	95409	KXGVEGMKQFWNSR-LLQZFEROSA-N	deoxycholic acid	known

## Sheet: all
	compound_id	identifier	english_name	bin_type_dict
12	102661	FMAORJIQYMIRHF-HERZVMAMSA-N	erythrose	known
163	136121	VVNCNSJFMMFHPL-VKHMYHEASA-N	penicillamine	known
238	1682	XPPKVPWEQAFLFU-UHFFFAOYSA-N	pyrophosphate	known
319	18	ZDXPYRJPNDTMRX-VKHMYHEASA-N	glutamine	known
342	19	HVYWMOMLDIMFJA-DPAQBDIFSA-N	cholesterol	known
443	3040	AMAXBIKMKZRFCE-UHFFFAOYSA-N	6(5h)-benzo[c]phenanthridinone, 11,12-dihydro-	known
469	3169	TWNIBLMWSKIRAT-VFUOTHLCSA-N	levoglucosan	known
597	4203	JNTPTNNCGDAGEJ-UHFFFAOYSA-N	6-chlorohexanol	known
610	4527	ZDXPYRJPNDTMRX-UHFFFAOYSA-N	glutamine dehydrated	known
674	62256	RFMMMVDNIPUKGG-YFKPBYRVSA-N	N-acetylglutamate	known
731	79	CKLJMWTZIZZHCS-REOHCLBHSA-N	aspartic acid	known
736	8205	ZIYVHBGGAOATLY-UHFFFAOYSA-N	methylmalonic acid	known
