# Supplementary material for: The BinDiscover database: a biology-focused meta-analysis tool for 156,000 GC–TOF MS metabolome samples
Source: J Cheminform. 2023 Jul 20;15:66. doi: 10.1186/s13321-023-00734-8 (PMC10359220; doi:10.1186/s13321-023-00734-8)
Supplement: Supplementary file 2 — Additional file 2. Unknown compounds upregulated in cancer. [file 13321_2023_734_MOESM2_ESM.xlsx]

## Sheet: liver
	compound_id	identifier	english_name	bin_type_dict
83	101706	unknown	Unknown: Bin 101706	unknown
103	102581	unknown	Unknown: Bin 102581	unknown
144	102883	unknown	Unknown: Bin 102883	unknown
229	103870	unknown	Unknown: Bin 103870	unknown
325	104924	unknown	Unknown: Bin 104924	unknown
335	104957	unknown	Unknown: Bin 104957	unknown
343	104972	unknown	Unknown: Bin 104972	unknown
385	105244	unknown	Unknown: Bin 105244	unknown
386	105245	unknown	Unknown: Bin 105245	unknown
411	105537	unknown	Unknown: Bin 105537	unknown
441	106278	unknown	Unknown: Bin 106278	unknown
465	106486	unknown	Unknown: Bin 106486	unknown
469	10651	unknown	Unknown: Bin 10651	unknown
501	106929	unknown	Unknown: Bin 106929	unknown
511	106943	unknown	Unknown: Bin 106943	unknown
515	106949	unknown	Unknown: Bin 106949	unknown
524	107050	unknown	Unknown: Bin 107050	unknown
527	107058	unknown	Unknown: Bin 107058	unknown
540	107110	unknown	Unknown: Bin 107110	unknown
549	107143	unknown	Unknown: Bin 107143	unknown
550	107144	unknown	Unknown: Bin 107144	unknown
552	107158	unknown	Unknown: Bin 107158	unknown
573	107550	unknown	Unknown: Bin 107550	unknown
583	107891	unknown	Unknown: Bin 107891	unknown
635	10962	unknown	Unknown: Bin 10962	unknown
641	109921	unknown	Unknown: Bin 109921	unknown
653	110007	unknown	Unknown: Bin 110007	unknown
663	110025	unknown	Unknown: Bin 110025	unknown
665	110031	unknown	Unknown: Bin 110031	unknown
697	110285	unknown	Unknown: Bin 110285	unknown
714	110330	unknown	Unknown: Bin 110330	unknown
728	110382	unknown	Unknown: Bin 110382	unknown
733	110394	unknown	Unknown: Bin 110394	unknown
777	110630	unknown	Unknown: Bin 110630	unknown
788	110702	unknown	Unknown: Bin 110702	unknown
911	111739	unknown	Unknown: Bin 111739	unknown
913	111772	unknown	Unknown: Bin 111772	unknown
954	113513	unknown	Unknown: Bin 113513	unknown
1081	117982	unknown	Unknown: Bin 117982	unknown
1154	119124	unknown	Unknown: Bin 119124	unknown
1159	120083	unknown	Unknown: Bin 120083	unknown
1162	12012	unknown	Unknown: Bin 12012	unknown
1175	120582	unknown	Unknown: Bin 120582	unknown
1178	120668	unknown	Unknown: Bin 120668	unknown
1201	120932	unknown	Unknown: Bin 120932	unknown
1214	120987	unknown	Unknown: Bin 120987	unknown
1234	121385	unknown	Unknown: Bin 121385	unknown
1248	121890	unknown	Unknown: Bin 121890	unknown
1265	12276	unknown	Unknown: Bin 12276	unknown
1279	122854	unknown	Unknown: Bin 122854	unknown
1302	124293	unknown	Unknown: Bin 124293	unknown
1347	124590	unknown	Unknown: Bin 124590	unknown
1380	124849	unknown	Unknown: Bin 124849	unknown
1388	124943	unknown	Unknown: Bin 124943	unknown
1390	124945	unknown	Unknown: Bin 124945	unknown
1404	124996	unknown	Unknown: Bin 124996	unknown
1504	126343	unknown	Unknown: Bin 126343	unknown
1510	126350	unknown	Unknown: Bin 126350	unknown
1511	126351	unknown	Unknown: Bin 126351	unknown
1530	126709	unknown	Unknown: Bin 126709	unknown
1591	127676	unknown	Unknown: Bin 127676	unknown
1648	130462	unknown	Unknown: Bin 130462	unknown
1657	130479	unknown	Unknown: Bin 130479	unknown
1704	130715	unknown	Unknown: Bin 130715	unknown
1705	130716	unknown	Unknown: Bin 130716	unknown
1706	130717	unknown	Unknown: Bin 130717	unknown
1708	130741	unknown	Unknown: Bin 130741	unknown
1721	130849	unknown	Unknown: Bin 130849	unknown
1782	131494	unknown	Unknown: Bin 131494	unknown
1813	131663	unknown	Unknown: Bin 131663	unknown
1835	132103	unknown	Unknown: Bin 132103	unknown
1838	132107	unknown	Unknown: Bin 132107	unknown
1849	132255	unknown	Unknown: Bin 132255	unknown
1851	132258	unknown	Unknown: Bin 132258	unknown
1860	132379	unknown	Unknown: Bin 132379	unknown
1889	133086	unknown	Unknown: Bin 133086	unknown
2112	133697	unknown	Unknown: Bin 133697	unknown
2120	133808	unknown	Unknown: Bin 133808	unknown
2136	133969	unknown	Unknown: Bin 133969	unknown
2150	134177	unknown	Unknown: Bin 134177	unknown
2157	134312	unknown	Unknown: Bin 134312	unknown
2174	134405	unknown	Unknown: Bin 134405	unknown
2221	134752	unknown	Unknown: Bin 134752	unknown
2239	135231	unknown	Unknown: Bin 135231	unknown
2242	135323	unknown	Unknown: Bin 135323	unknown
2265	135761	unknown	Unknown: Bin 135761	unknown
2277	135862	unknown	Unknown: Bin 135862	unknown
2321	146001	unknown	Unknown: Bin 146001	unknown
2362	146442	unknown	Unknown: Bin 146442	unknown
2365	146563	unknown	Unknown: Bin 146563	unknown
2375	146585	unknown	Unknown: Bin 146585	unknown
2393	14689	unknown	Unknown: Bin 14689	unknown
2401	14702	unknown	Unknown: Bin 14702	unknown
2419	14738	unknown	Unknown: Bin 14738	unknown
2454	160221	unknown	Unknown: Bin 160221	unknown
2468	160585	unknown	Unknown: Bin 160585	unknown
2477	160785	unknown	Unknown: Bin 160785	unknown
2531	161398	unknown	Unknown: Bin 161398	unknown
2541	161876	unknown	Unknown: Bin 161876	unknown
2544	161900	unknown	Unknown: Bin 161900	unknown
2559	163838	unknown	Unknown: Bin 163838	unknown
2661	1675	unknown	Unknown: Bin 1675	unknown
2677	168	unknown	Unknown: Bin 168	unknown
2711	16857	unknown	Unknown: Bin 16857	unknown
2850	16888	unknown	Unknown: Bin 16888	unknown
2877	16919	unknown	Unknown: Bin 16919	unknown
2927	1702	unknown	Unknown: Bin 1702	unknown
2928	170221	unknown	Unknown: Bin 170221	unknown
2945	170252	unknown	Unknown: Bin 170252	unknown
2950	170268	unknown	Unknown: Bin 170268	unknown
2952	170275	unknown	Unknown: Bin 170275	unknown
2953	170278	unknown	Unknown: Bin 170278	unknown
2957	170311	unknown	Unknown: Bin 170311	unknown
3008	170678	unknown	Unknown: Bin 170678	unknown
3021	170778	unknown	Unknown: Bin 170778	unknown
3024	170791	unknown	Unknown: Bin 170791	unknown
3025	1708	unknown	Unknown: Bin 1708	unknown
3055	170972	unknown	Unknown: Bin 170972	unknown
3077	170999	unknown	Unknown: Bin 170999	unknown
3133	17133	unknown	Unknown: Bin 17133	unknown
3198	17174	unknown	Unknown: Bin 17174	unknown
3201	17184	unknown	Unknown: Bin 17184	unknown
3202	17186	unknown	Unknown: Bin 17186	unknown
3222	17222	unknown	Unknown: Bin 17222	unknown
3224	17225	unknown	Unknown: Bin 17225	unknown
3318	17382	unknown	Unknown: Bin 17382	unknown
3341	17436	unknown	Unknown: Bin 17436	unknown
3362	17471	unknown	Unknown: Bin 17471	unknown
3396	1760	unknown	Unknown: Bin 1760	unknown
3397	17644	unknown	Unknown: Bin 17644	unknown
3560	18149	unknown	Unknown: Bin 18149	unknown
3561	1815	unknown	Unknown: Bin 1815	unknown
3611	18242	unknown	Unknown: Bin 18242	unknown
3678	18482	unknown	Unknown: Bin 18482	unknown
3835	189391	unknown	Unknown: Bin 189391	unknown
3860	189795	unknown	Unknown: Bin 189795	unknown
3866	189830	unknown	Unknown: Bin 189830	unknown
3877	189913	unknown	Unknown: Bin 189913	unknown
3928	191262	unknown	Unknown: Bin 191262	unknown
3940	192876	unknown	Unknown: Bin 192876	unknown
3953	196300	unknown	Unknown: Bin 196300	unknown
3960	1967	unknown	Unknown: Bin 1967	unknown
3973	199006	unknown	Unknown: Bin 199006	unknown
3999	2004	unknown	Unknown: Bin 2004	unknown
4005	2018	unknown	Unknown: Bin 2018	unknown
4007	2021	unknown	Unknown: Bin 2021	unknown
4011	2028	unknown	Unknown: Bin 2028	unknown
4014	20283	unknown	Unknown: Bin 20283	unknown
4016	20297	unknown	Unknown: Bin 20297	unknown
4025	2039	unknown	Unknown: Bin 2039	unknown
4051	204588	unknown	Unknown: Bin 204588	unknown
4091	2065	unknown	Unknown: Bin 2065	unknown
4118	208603	unknown	Unknown: Bin 208603	unknown
4164	209684	unknown	Unknown: Bin 209684	unknown
4210	210258	unknown	Unknown: Bin 210258	unknown
4638	210691	unknown	Unknown: Bin 210691	unknown
4692	210861	unknown	Unknown: Bin 210861	unknown
4835	215644	unknown	Unknown: Bin 215644	unknown
4848	215676	unknown	Unknown: Bin 215676	unknown
4871	215881	unknown	Unknown: Bin 215881	unknown
4883	21628	unknown	Unknown: Bin 21628	unknown
4927	21718	unknown	Unknown: Bin 21718	unknown
5010	219397	unknown	Unknown: Bin 219397	unknown
5011	219399	unknown	Unknown: Bin 219399	unknown
5048	22081	unknown	Unknown: Bin 22081	unknown
5093	223120	unknown	Unknown: Bin 223120	unknown
5129	223195	unknown	Unknown: Bin 223195	unknown
5229	224087	unknown	Unknown: Bin 224087	unknown
5230	224091	unknown	Unknown: Bin 224091	unknown
5247	224115	unknown	Unknown: Bin 224115	unknown
5253	224126	unknown	Unknown: Bin 224126	unknown
5257	224142	unknown	Unknown: Bin 224142	unknown
5260	224147	unknown	Unknown: Bin 224147	unknown
5261	224155	unknown	Unknown: Bin 224155	unknown
5362	225303	unknown	Unknown: Bin 225303	unknown
5403	227265	unknown	Unknown: Bin 227265	unknown
5430	228060	unknown	Unknown: Bin 228060	unknown
5440	228284	unknown	Unknown: Bin 228284	unknown
5457	228313	unknown	Unknown: Bin 228313	unknown
5481	228466	unknown	Unknown: Bin 228466	unknown
5493	228840	unknown	Unknown: Bin 228840	unknown
5496	228851	unknown	Unknown: Bin 228851	unknown
5520	229428	unknown	Unknown: Bin 229428	unknown
5557	231191	unknown	Unknown: Bin 231191	unknown
5776	2394	unknown	Unknown: Bin 2394	unknown
5811	2438	unknown	Unknown: Bin 2438	unknown
5840	250558	unknown	Unknown: Bin 250558	unknown
5852	250587	unknown	Unknown: Bin 250587	unknown
5854	250598	unknown	Unknown: Bin 250598	unknown
5867	250692	unknown	Unknown: Bin 250692	unknown
5914	253514	unknown	Unknown: Bin 253514	unknown
5924	2543	unknown	Unknown: Bin 2543	unknown
5931	2561	unknown	Unknown: Bin 2561	unknown
5958	26713	unknown	Unknown: Bin 26713	unknown
5984	26751	unknown	Unknown: Bin 26751	unknown
6006	26904	unknown	Unknown: Bin 26904	unknown
6050	27142	unknown	Unknown: Bin 27142	unknown
6105	30962	unknown	Unknown: Bin 30962	unknown
6109	3105	unknown	Unknown: Bin 3105	unknown
6113	31222	unknown	Unknown: Bin 31222	unknown
6131	31338	unknown	Unknown: Bin 31338	unknown
6156	31553	unknown	Unknown: Bin 31553	unknown
6170	31601	unknown	Unknown: Bin 31601	unknown
6181	31621	unknown	Unknown: Bin 31621	unknown
6245	31821	unknown	Unknown: Bin 31821	unknown
6263	318782	unknown	Unknown: Bin 318782	unknown
6267	3188	unknown	Unknown: Bin 3188	unknown
6293	3200	unknown	Unknown: Bin 3200	unknown
6308	320833	unknown	Unknown: Bin 320833	unknown
6323	320876	unknown	Unknown: Bin 320876	unknown
6334	321060	unknown	Unknown: Bin 321060	unknown
6346	321106	unknown	Unknown: Bin 321106	unknown
6354	321450	unknown	Unknown: Bin 321450	unknown
6389	321813	unknown	Unknown: Bin 321813	unknown
6391	321829	unknown	Unknown: Bin 321829	unknown
6392	3219	unknown	Unknown: Bin 3219	unknown
6415	323703	unknown	Unknown: Bin 323703	unknown
6491	324264	unknown	Unknown: Bin 324264	unknown
6492	324269	unknown	Unknown: Bin 324269	unknown
6501	324427	unknown	Unknown: Bin 324427	unknown
6502	324429	unknown	Unknown: Bin 324429	unknown
6507	324443	unknown	Unknown: Bin 324443	unknown
6535	324843	unknown	Unknown: Bin 324843	unknown
6570	325561	unknown	Unknown: Bin 325561	unknown
6573	325565	unknown	Unknown: Bin 325565	unknown
6584	32593	unknown	Unknown: Bin 32593	unknown
6608	327360	unknown	Unknown: Bin 327360	unknown
6644	327450	unknown	Unknown: Bin 327450	unknown
6648	327477	unknown	Unknown: Bin 327477	unknown
6657	327540	unknown	Unknown: Bin 327540	unknown
6659	327545	unknown	Unknown: Bin 327545	unknown
6662	327580	unknown	Unknown: Bin 327580	unknown
6679	328907	unknown	Unknown: Bin 328907	unknown
6721	329435	unknown	Unknown: Bin 329435	unknown
6764	33387	unknown	Unknown: Bin 33387	unknown
6766	33393	unknown	Unknown: Bin 33393	unknown
6769	33398	unknown	Unknown: Bin 33398	unknown
6780	33468	unknown	Unknown: Bin 33468	unknown
6795	33993	unknown	Unknown: Bin 33993	unknown
6814	34017	unknown	Unknown: Bin 34017	unknown
6830	34041	unknown	Unknown: Bin 34041	unknown
6939	34139	unknown	Unknown: Bin 34139	unknown
6970	34167	unknown	Unknown: Bin 34167	unknown
6987	341747	unknown	Unknown: Bin 341747	unknown
7000	341782	unknown	Unknown: Bin 341782	unknown
7015	34191	unknown	Unknown: Bin 34191	unknown
7064	342062	unknown	Unknown: Bin 342062	unknown
7089	342272	unknown	Unknown: Bin 342272	unknown
7112	342572	unknown	Unknown: Bin 342572	unknown
7136	342727	unknown	Unknown: Bin 342727	unknown
7202	342919	unknown	Unknown: Bin 342919	unknown
7206	342924	unknown	Unknown: Bin 342924	unknown
7249	34464	unknown	Unknown: Bin 34464	unknown
7272	345139	unknown	Unknown: Bin 345139	unknown
7281	345243	unknown	Unknown: Bin 345243	unknown
7282	345265	unknown	Unknown: Bin 345265	unknown
7318	345862	unknown	Unknown: Bin 345862	unknown
7329	346242	unknown	Unknown: Bin 346242	unknown
7331	346248	unknown	Unknown: Bin 346248	unknown
7357	346476	unknown	Unknown: Bin 346476	unknown
7358	346478	unknown	Unknown: Bin 346478	unknown
7366	346668	unknown	Unknown: Bin 346668	unknown
7377	346794	unknown	Unknown: Bin 346794	unknown
7384	346884	unknown	Unknown: Bin 346884	unknown
7385	346885	unknown	Unknown: Bin 346885	unknown
7395	347121	unknown	Unknown: Bin 347121	unknown
7403	347404	unknown	Unknown: Bin 347404	unknown
7408	347607	unknown	Unknown: Bin 347607	unknown
7412	347660	unknown	Unknown: Bin 347660	unknown
7418	347730	unknown	Unknown: Bin 347730	unknown
7422	347755	unknown	Unknown: Bin 347755	unknown
7425	347941	unknown	Unknown: Bin 347941	unknown
7434	348279	unknown	Unknown: Bin 348279	unknown
7436	348618	unknown	Unknown: Bin 348618	unknown
7437	348639	unknown	Unknown: Bin 348639	unknown
7445	348762	unknown	Unknown: Bin 348762	unknown
7457	348829	unknown	Unknown: Bin 348829	unknown
7470	348858	unknown	Unknown: Bin 348858	unknown
7475	348906	unknown	Unknown: Bin 348906	unknown
7492	348982	unknown	Unknown: Bin 348982	unknown
7494	348985	unknown	Unknown: Bin 348985	unknown
7521	349293	unknown	Unknown: Bin 349293	unknown
7523	349368	unknown	Unknown: Bin 349368	unknown
7561	350846	unknown	Unknown: Bin 350846	unknown
7565	350866	unknown	Unknown: Bin 350866	unknown
7597	351252	unknown	Unknown: Bin 351252	unknown
7598	351271	unknown	Unknown: Bin 351271	unknown
7614	351505	unknown	Unknown: Bin 351505	unknown
7615	351511	unknown	Unknown: Bin 351511	unknown
7619	351547	unknown	Unknown: Bin 351547	unknown
7621	351624	unknown	Unknown: Bin 351624	unknown
7622	351625	unknown	Unknown: Bin 351625	unknown
7663	353649	unknown	Unknown: Bin 353649	unknown
7665	353752	unknown	Unknown: Bin 353752	unknown
7716	355616	unknown	Unknown: Bin 355616	unknown
7732	356177	unknown	Unknown: Bin 356177	unknown
7735	356291	unknown	Unknown: Bin 356291	unknown
7742	356565	unknown	Unknown: Bin 356565	unknown
7746	356593	unknown	Unknown: Bin 356593	unknown
7756	356984	unknown	Unknown: Bin 356984	unknown
7793	357411	unknown	Unknown: Bin 357411	unknown
7840	358192	unknown	Unknown: Bin 358192	unknown
7844	358243	unknown	Unknown: Bin 358243	unknown
7851	359810	unknown	Unknown: Bin 359810	unknown
7852	359812	unknown	Unknown: Bin 359812	unknown
7854	359824	unknown	Unknown: Bin 359824	unknown
7864	360104	unknown	Unknown: Bin 360104	unknown
7865	360105	unknown	Unknown: Bin 360105	unknown
7867	360107	unknown	Unknown: Bin 360107	unknown
7877	360120	unknown	Unknown: Bin 360120	unknown
7878	360121	unknown	Unknown: Bin 360121	unknown
7879	360122	unknown	Unknown: Bin 360122	unknown
7880	360123	unknown	Unknown: Bin 360123	unknown
7881	360124	unknown	Unknown: Bin 360124	unknown
7891	360146	unknown	Unknown: Bin 360146	unknown
7892	360147	unknown	Unknown: Bin 360147	unknown
7897	360156	unknown	Unknown: Bin 360156	unknown
7898	360157	unknown	Unknown: Bin 360157	unknown
7901	360226	unknown	Unknown: Bin 360226	unknown
7903	360286	unknown	Unknown: Bin 360286	unknown
7904	360623	unknown	Unknown: Bin 360623	unknown
12987	39801	unknown	Unknown: Bin 39801	unknown
13491	41	unknown	Unknown: Bin 41	unknown
13756	41807	unknown	Unknown: Bin 41807	unknown
13778	41836	unknown	Unknown: Bin 41836	unknown
13838	42074	unknown	Unknown: Bin 42074	unknown
13970	42424	unknown	Unknown: Bin 42424	unknown
14026	4329	unknown	Unknown: Bin 4329	unknown
14066	43734	unknown	Unknown: Bin 43734	unknown
14108	44230	unknown	Unknown: Bin 44230	unknown
14111	443	unknown	Unknown: Bin 443	unknown
14121	44509	unknown	Unknown: Bin 44509	unknown
14136	4536	unknown	Unknown: Bin 4536	unknown
14211	46140	unknown	Unknown: Bin 46140	unknown
14213	46143	unknown	Unknown: Bin 46143	unknown
14239	46207	unknown	Unknown: Bin 46207	unknown
14251	46231	unknown	Unknown: Bin 46231	unknown
14265	46281	unknown	Unknown: Bin 46281	unknown
14267	46288	unknown	Unknown: Bin 46288	unknown
14269	46292	unknown	Unknown: Bin 46292	unknown
14293	46377	unknown	Unknown: Bin 46377	unknown
14342	4708	unknown	Unknown: Bin 4708	unknown
14369	4712	unknown	Unknown: Bin 4712	unknown
14419	47206	unknown	Unknown: Bin 47206	unknown
14425	47224	unknown	Unknown: Bin 47224	unknown
14430	47242	unknown	Unknown: Bin 47242	unknown
14678	479	unknown	Unknown: Bin 479	unknown
14795	48676	unknown	Unknown: Bin 48676	unknown
14817	4922	unknown	Unknown: Bin 4922	unknown
14835	494	unknown	Unknown: Bin 494	unknown
14837	49404	unknown	Unknown: Bin 49404	unknown
14879	4983	unknown	Unknown: Bin 4983	unknown
14881	4986	unknown	Unknown: Bin 4986	unknown
14897	50370	unknown	Unknown: Bin 50370	unknown
14970	5121	unknown	Unknown: Bin 5121	unknown
14991	52221	unknown	Unknown: Bin 52221	unknown
14994	5242	unknown	Unknown: Bin 5242	unknown
15017	5306	unknown	Unknown: Bin 5306	unknown
15020	53486	unknown	Unknown: Bin 53486	unknown
15021	53737	unknown	Unknown: Bin 53737	unknown
15033	53954	unknown	Unknown: Bin 53954	unknown
15044	552	unknown	Unknown: Bin 552	unknown
15105	62310	unknown	Unknown: Bin 62310	unknown
15106	62311	unknown	Unknown: Bin 62311	unknown
15109	62327	unknown	Unknown: Bin 62327	unknown
15112	62348	unknown	Unknown: Bin 62348	unknown
15119	62371	unknown	Unknown: Bin 62371	unknown
15149	62513	unknown	Unknown: Bin 62513	unknown
15177	62682	unknown	Unknown: Bin 62682	unknown
15193	6292	unknown	Unknown: Bin 6292	unknown
15220	64546	unknown	Unknown: Bin 64546	unknown
15243	64632	unknown	Unknown: Bin 64632	unknown
15267	64760	unknown	Unknown: Bin 64760	unknown
15277	64837	unknown	Unknown: Bin 64837	unknown
15343	66367	unknown	Unknown: Bin 66367	unknown
15344	66378	unknown	Unknown: Bin 66378	unknown
15370	66552	unknown	Unknown: Bin 66552	unknown
15397	66919	unknown	Unknown: Bin 66919	unknown
15406	68076	unknown	Unknown: Bin 68076	unknown
15407	68094	unknown	Unknown: Bin 68094	unknown
15408	68118	unknown	Unknown: Bin 68118	unknown
15413	68207	unknown	Unknown: Bin 68207	unknown
15433	7128	unknown	Unknown: Bin 7128	unknown
15443	7458	unknown	Unknown: Bin 7458	unknown
15464	84086	unknown	Unknown: Bin 84086	unknown
15470	84105	unknown	Unknown: Bin 84105	unknown
15485	84188	unknown	Unknown: Bin 84188	unknown
15502	84209	unknown	Unknown: Bin 84209	unknown
15509	84216	unknown	Unknown: Bin 84216	unknown
15538	84566	unknown	Unknown: Bin 84566	unknown
15547	84682	unknown	Unknown: Bin 84682	unknown
15559	85067	unknown	Unknown: Bin 85067	unknown
15566	85114	unknown	Unknown: Bin 85114	unknown
15584	85198	unknown	Unknown: Bin 85198	unknown
15644	88523	unknown	Unknown: Bin 88523	unknown
15666	88850	unknown	Unknown: Bin 88850	unknown
15713	90667	unknown	Unknown: Bin 90667	unknown
15735	92740	unknown	Unknown: Bin 92740	unknown
15832	99861	unknown	Unknown: Bin 99861	unknown
15837	99871	unknown	Unknown: Bin 99871	unknown

## Sheet: lung
	compound_id	identifier	english_name	bin_type_dict
2	100020	unknown	Unknown: Bin 100020	unknown
3	100024	unknown	Unknown: Bin 100024	unknown
8	100072	unknown	Unknown: Bin 100072	unknown
21	100253	unknown	Unknown: Bin 100253	unknown
31	100468	unknown	Unknown: Bin 100468	unknown
34	100556	unknown	Unknown: Bin 100556	unknown
40	100730	unknown	Unknown: Bin 100730	unknown
42	100732	unknown	Unknown: Bin 100732	unknown
49	100865	unknown	Unknown: Bin 100865	unknown
53	100874	unknown	Unknown: Bin 100874	unknown
54	100876	unknown	Unknown: Bin 100876	unknown
60	100884	unknown	Unknown: Bin 100884	unknown
64	100897	unknown	Unknown: Bin 100897	unknown
75	100934	unknown	Unknown: Bin 100934	unknown
80	101035	unknown	Unknown: Bin 101035	unknown
81	101299	unknown	Unknown: Bin 101299	unknown
85	101732	unknown	Unknown: Bin 101732	unknown
88	102070	unknown	Unknown: Bin 102070	unknown
94	102246	unknown	Unknown: Bin 102246	unknown
130	102749	unknown	Unknown: Bin 102749	unknown
132	102791	unknown	Unknown: Bin 102791	unknown
139	102850	unknown	Unknown: Bin 102850	unknown
163	103128	unknown	Unknown: Bin 103128	unknown
164	103129	unknown	Unknown: Bin 103129	unknown
210	103214	unknown	Unknown: Bin 103214	unknown
222	103839	unknown	Unknown: Bin 103839	unknown
224	103843	unknown	Unknown: Bin 103843	unknown
235	104023	unknown	Unknown: Bin 104023	unknown
239	104126	unknown	Unknown: Bin 104126	unknown
244	104135	unknown	Unknown: Bin 104135	unknown
245	104137	unknown	Unknown: Bin 104137	unknown
258	104291	unknown	Unknown: Bin 104291	unknown
261	104302	unknown	Unknown: Bin 104302	unknown
272	104367	unknown	Unknown: Bin 104367	unknown
279	104377	unknown	Unknown: Bin 104377	unknown
282	104383	unknown	Unknown: Bin 104383	unknown
305	104596	unknown	Unknown: Bin 104596	unknown
309	104663	unknown	Unknown: Bin 104663	unknown
354	105065	unknown	Unknown: Bin 105065	unknown
365	105086	unknown	Unknown: Bin 105086	unknown
368	105103	unknown	Unknown: Bin 105103	unknown
387	105250	unknown	Unknown: Bin 105250	unknown
416	105609	unknown	Unknown: Bin 105609	unknown
438	106213	unknown	Unknown: Bin 106213	unknown
440	106215	unknown	Unknown: Bin 106215	unknown
452	106384	unknown	Unknown: Bin 106384	unknown
459	106431	unknown	Unknown: Bin 106431	unknown
461	106466	unknown	Unknown: Bin 106466	unknown
464	106485	unknown	Unknown: Bin 106485	unknown
466	106492	unknown	Unknown: Bin 106492	unknown
467	106495	unknown	Unknown: Bin 106495	unknown
476	106686	unknown	Unknown: Bin 106686	unknown
482	106707	unknown	Unknown: Bin 106707	unknown
484	106710	unknown	Unknown: Bin 106710	unknown
522	107045	unknown	Unknown: Bin 107045	unknown
559	107231	unknown	Unknown: Bin 107231	unknown
584	107901	unknown	Unknown: Bin 107901	unknown
587	107960	unknown	Unknown: Bin 107960	unknown
614	108936	unknown	Unknown: Bin 108936	unknown
615	108950	unknown	Unknown: Bin 108950	unknown
618	109383	unknown	Unknown: Bin 109383	unknown
620	109386	unknown	Unknown: Bin 109386	unknown
621	109387	unknown	Unknown: Bin 109387	unknown
626	109397	unknown	Unknown: Bin 109397	unknown
637	109627	unknown	Unknown: Bin 109627	unknown
647	109995	unknown	Unknown: Bin 109995	unknown
656	110013	unknown	Unknown: Bin 110013	unknown
657	110014	unknown	Unknown: Bin 110014	unknown
659	110016	unknown	Unknown: Bin 110016	unknown
670	110078	unknown	Unknown: Bin 110078	unknown
671	110086	unknown	Unknown: Bin 110086	unknown
681	110183	unknown	Unknown: Bin 110183	unknown
684	110223	unknown	Unknown: Bin 110223	unknown
692	110265	unknown	Unknown: Bin 110265	unknown
702	110290	unknown	Unknown: Bin 110290	unknown
706	110308	unknown	Unknown: Bin 110308	unknown
734	110400	unknown	Unknown: Bin 110400	unknown
741	110425	unknown	Unknown: Bin 110425	unknown
744	110501	unknown	Unknown: Bin 110501	unknown
745	110518	unknown	Unknown: Bin 110518	unknown
749	110549	unknown	Unknown: Bin 110549	unknown
758	110604	unknown	Unknown: Bin 110604	unknown
764	110612	unknown	Unknown: Bin 110612	unknown
772	110621	unknown	Unknown: Bin 110621	unknown
781	110639	unknown	Unknown: Bin 110639	unknown
858	110961	unknown	Unknown: Bin 110961	unknown
859	110962	unknown	Unknown: Bin 110962	unknown
861	110965	unknown	Unknown: Bin 110965	unknown
880	111230	unknown	Unknown: Bin 111230	unknown
894	111288	unknown	Unknown: Bin 111288	unknown
908	111730	unknown	Unknown: Bin 111730	unknown
915	111776	unknown	Unknown: Bin 111776	unknown
918	111821	unknown	Unknown: Bin 111821	unknown
932	112484	unknown	Unknown: Bin 112484	unknown
933	112487	unknown	Unknown: Bin 112487	unknown
940	112544	unknown	Unknown: Bin 112544	unknown
950	113504	unknown	Unknown: Bin 113504	unknown
955	113523	unknown	Unknown: Bin 113523	unknown
957	11353	unknown	Unknown: Bin 11353	unknown
961	113535	unknown	Unknown: Bin 113535	unknown
962	113541	unknown	Unknown: Bin 113541	unknown
963	113542	unknown	Unknown: Bin 113542	unknown
965	113550	unknown	Unknown: Bin 113550	unknown
967	113553	unknown	Unknown: Bin 113553	unknown
975	113898	unknown	Unknown: Bin 113898	unknown
976	114065	unknown	Unknown: Bin 114065	unknown
981	114247	unknown	Unknown: Bin 114247	unknown
990	114271	unknown	Unknown: Bin 114271	unknown
995	11481	unknown	Unknown: Bin 11481	unknown
1007	115895	unknown	Unknown: Bin 115895	unknown
1029	117163	unknown	Unknown: Bin 117163	unknown
1036	117191	unknown	Unknown: Bin 117191	unknown
1039	117196	unknown	Unknown: Bin 117196	unknown
1070	117745	unknown	Unknown: Bin 117745	unknown
1071	117746	unknown	Unknown: Bin 117746	unknown
1074	117757	unknown	Unknown: Bin 117757	unknown
1077	117790	unknown	Unknown: Bin 117790	unknown
1084	117986	unknown	Unknown: Bin 117986	unknown
1094	118061	unknown	Unknown: Bin 118061	unknown
1095	118071	unknown	Unknown: Bin 118071	unknown
1096	118125	unknown	Unknown: Bin 118125	unknown
1101	118602	unknown	Unknown: Bin 118602	unknown
1135	119023	unknown	Unknown: Bin 119023	unknown
1137	119026	unknown	Unknown: Bin 119026	unknown
1139	119036	unknown	Unknown: Bin 119036	unknown
1147	119088	unknown	Unknown: Bin 119088	unknown
1155	119129	unknown	Unknown: Bin 119129	unknown
1157	119167	unknown	Unknown: Bin 119167	unknown
1173	120562	unknown	Unknown: Bin 120562	unknown
1176	120665	unknown	Unknown: Bin 120665	unknown
1183	120744	unknown	Unknown: Bin 120744	unknown
1184	120775	unknown	Unknown: Bin 120775	unknown
1198	120927	unknown	Unknown: Bin 120927	unknown
1233	121384	unknown	Unknown: Bin 121384	unknown
1241	121467	unknown	Unknown: Bin 121467	unknown
1253	122227	unknown	Unknown: Bin 122227	unknown
1284	12330	unknown	Unknown: Bin 12330	unknown
1321	124438	unknown	Unknown: Bin 124438	unknown
1322	12444	unknown	Unknown: Bin 12444	unknown
1330	124504	unknown	Unknown: Bin 124504	unknown
1373	124826	unknown	Unknown: Bin 124826	unknown
1376	124843	unknown	Unknown: Bin 124843	unknown
1382	124870	unknown	Unknown: Bin 124870	unknown
1414	125241	unknown	Unknown: Bin 125241	unknown
1417	125452	unknown	Unknown: Bin 125452	unknown
1421	125468	unknown	Unknown: Bin 125468	unknown
1423	125476	unknown	Unknown: Bin 125476	unknown
1425	125504	unknown	Unknown: Bin 125504	unknown
1438	125797	unknown	Unknown: Bin 125797	unknown
1441	125802	unknown	Unknown: Bin 125802	unknown
1466	125863	unknown	Unknown: Bin 125863	unknown
1478	125897	unknown	Unknown: Bin 125897	unknown
1483	125917	unknown	Unknown: Bin 125917	unknown
1488	125944	unknown	Unknown: Bin 125944	unknown
1492	125960	unknown	Unknown: Bin 125960	unknown
1509	126349	unknown	Unknown: Bin 126349	unknown
1545	127388	unknown	Unknown: Bin 127388	unknown
1547	127451	unknown	Unknown: Bin 127451	unknown
1590	127671	unknown	Unknown: Bin 127671	unknown
1597	127684	unknown	Unknown: Bin 127684	unknown
1610	127716	unknown	Unknown: Bin 127716	unknown
1622	128024	unknown	Unknown: Bin 128024	unknown
1626	128049	unknown	Unknown: Bin 128049	unknown
1633	129059	unknown	Unknown: Bin 129059	unknown
1678	130581	unknown	Unknown: Bin 130581	unknown
1726	131101	unknown	Unknown: Bin 131101	unknown
1728	131106	unknown	Unknown: Bin 131106	unknown
1766	131424	unknown	Unknown: Bin 131424	unknown
1771	131446	unknown	Unknown: Bin 131446	unknown
1812	131662	unknown	Unknown: Bin 131662	unknown
1839	132143	unknown	Unknown: Bin 132143	unknown
1842	132244	unknown	Unknown: Bin 132244	unknown
1872	132978	unknown	Unknown: Bin 132978	unknown
1888	133032	unknown	Unknown: Bin 133032	unknown
1891	133092	unknown	Unknown: Bin 133092	unknown
1916	133183	unknown	Unknown: Bin 133183	unknown
1920	133187	unknown	Unknown: Bin 133187	unknown
1955	133223	unknown	Unknown: Bin 133223	unknown
2024	133331	unknown	Unknown: Bin 133331	unknown
2049	133407	unknown	Unknown: Bin 133407	unknown
2059	133467	unknown	Unknown: Bin 133467	unknown
2068	133581	unknown	Unknown: Bin 133581	unknown
2071	133590	unknown	Unknown: Bin 133590	unknown
2084	133612	unknown	Unknown: Bin 133612	unknown
2088	133616	unknown	Unknown: Bin 133616	unknown
2104	133649	unknown	Unknown: Bin 133649	unknown
2109	133675	unknown	Unknown: Bin 133675	unknown
2132	133947	unknown	Unknown: Bin 133947	unknown
2140	134007	unknown	Unknown: Bin 134007	unknown
2143	134067	unknown	Unknown: Bin 134067	unknown
2153	134203	unknown	Unknown: Bin 134203	unknown
2162	134328	unknown	Unknown: Bin 134328	unknown
2182	134469	unknown	Unknown: Bin 134469	unknown
2245	135338	unknown	Unknown: Bin 135338	unknown
2249	135398	unknown	Unknown: Bin 135398	unknown
2253	135568	unknown	Unknown: Bin 135568	unknown
2261	135619	unknown	Unknown: Bin 135619	unknown
2279	135868	unknown	Unknown: Bin 135868	unknown
2311	145503	unknown	Unknown: Bin 145503	unknown
2320	145951	unknown	Unknown: Bin 145951	unknown
2334	146245	unknown	Unknown: Bin 146245	unknown
2351	146306	unknown	Unknown: Bin 146306	unknown
2374	146582	unknown	Unknown: Bin 146582	unknown
2382	146655	unknown	Unknown: Bin 146655	unknown
2396	14696	unknown	Unknown: Bin 14696	unknown
2402	14703	unknown	Unknown: Bin 14703	unknown
2407	14715	unknown	Unknown: Bin 14715	unknown
2466	160574	unknown	Unknown: Bin 160574	unknown
2484	160854	unknown	Unknown: Bin 160854	unknown
2532	161401	unknown	Unknown: Bin 161401	unknown
2538	161846	unknown	Unknown: Bin 161846	unknown
2550	163550	unknown	Unknown: Bin 163550	unknown
2554	16368	unknown	Unknown: Bin 16368	unknown
2567	163928	unknown	Unknown: Bin 163928	unknown
2584	16565	unknown	Unknown: Bin 16565	unknown
2595	16582	unknown	Unknown: Bin 16582	unknown
2638	16675	unknown	Unknown: Bin 16675	unknown
2639	16676	unknown	Unknown: Bin 16676	unknown
2645	1670	unknown	Unknown: Bin 1670	unknown
2667	16777	unknown	Unknown: Bin 16777	unknown
2671	16791	unknown	Unknown: Bin 16791	unknown
2672	16792	unknown	Unknown: Bin 16792	unknown
2685	16810	unknown	Unknown: Bin 16810	unknown
2692	16818	unknown	Unknown: Bin 16818	unknown
2705	16843	unknown	Unknown: Bin 16843	unknown
2730	168759	unknown	Unknown: Bin 168759	unknown
2763	168792	unknown	Unknown: Bin 168792	unknown
2764	168793	unknown	Unknown: Bin 168793	unknown
2766	168795	unknown	Unknown: Bin 168795	unknown
2770	168799	unknown	Unknown: Bin 168799	unknown
2784	168812	unknown	Unknown: Bin 168812	unknown
2797	168826	unknown	Unknown: Bin 168826	unknown
2831	168861	unknown	Unknown: Bin 168861	unknown
2892	169621	unknown	Unknown: Bin 169621	unknown
2899	16980	unknown	Unknown: Bin 16980	unknown
2901	1699	unknown	Unknown: Bin 1699	unknown
2903	16995	unknown	Unknown: Bin 16995	unknown
2920	170124	unknown	Unknown: Bin 170124	unknown
2929	170222	unknown	Unknown: Bin 170222	unknown
2943	170248	unknown	Unknown: Bin 170248	unknown
2948	170264	unknown	Unknown: Bin 170264	unknown
2949	170267	unknown	Unknown: Bin 170267	unknown
2951	17027	unknown	Unknown: Bin 17027	unknown
2961	170319	unknown	Unknown: Bin 170319	unknown
2970	17043	unknown	Unknown: Bin 17043	unknown
2980	170487	unknown	Unknown: Bin 170487	unknown
3000	170630	unknown	Unknown: Bin 170630	unknown
3020	170769	unknown	Unknown: Bin 170769	unknown
3030	170822	unknown	Unknown: Bin 170822	unknown
3048	17094	unknown	Unknown: Bin 17094	unknown
3078	1710	unknown	Unknown: Bin 1710	unknown
3107	17123	unknown	Unknown: Bin 17123	unknown
3121	171295	unknown	Unknown: Bin 171295	unknown
3142	17145	unknown	Unknown: Bin 17145	unknown
3145	171545	unknown	Unknown: Bin 171545	unknown
3151	171553	unknown	Unknown: Bin 171553	unknown
3171	171576	unknown	Unknown: Bin 171576	unknown
3196	1717	unknown	Unknown: Bin 1717	unknown
3214	172043	unknown	Unknown: Bin 172043	unknown
3215	172046	unknown	Unknown: Bin 172046	unknown
3225	17227	unknown	Unknown: Bin 17227	unknown
3240	17243	unknown	Unknown: Bin 17243	unknown
3245	17251	unknown	Unknown: Bin 17251	unknown
3251	172620	unknown	Unknown: Bin 172620	unknown
3262	172631	unknown	Unknown: Bin 172631	unknown
3264	17265	unknown	Unknown: Bin 17265	unknown
3275	17291	unknown	Unknown: Bin 17291	unknown
3279	172946	unknown	Unknown: Bin 172946	unknown
3284	17301	unknown	Unknown: Bin 17301	unknown
3285	17302	unknown	Unknown: Bin 17302	unknown
3297	17335	unknown	Unknown: Bin 17335	unknown
3330	17403	unknown	Unknown: Bin 17403	unknown
3339	17434	unknown	Unknown: Bin 17434	unknown
3345	1744	unknown	Unknown: Bin 1744	unknown
3368	17483	unknown	Unknown: Bin 17483	unknown
3376	17506	unknown	Unknown: Bin 17506	unknown
3385	17536	unknown	Unknown: Bin 17536	unknown
3437	17726	unknown	Unknown: Bin 17726	unknown
3439	17729	unknown	Unknown: Bin 17729	unknown
3441	17733	unknown	Unknown: Bin 17733	unknown
3459	17824	unknown	Unknown: Bin 17824	unknown
3467	17835	unknown	Unknown: Bin 17835	unknown
3475	17887	unknown	Unknown: Bin 17887	unknown
3590	18180	unknown	Unknown: Bin 18180	unknown
3608	18207	unknown	Unknown: Bin 18207	unknown
3612	18243	unknown	Unknown: Bin 18243	unknown
3619	18252	unknown	Unknown: Bin 18252	unknown
3636	1828	unknown	Unknown: Bin 1828	unknown
3637	18282	unknown	Unknown: Bin 18282	unknown
3644	18305	unknown	Unknown: Bin 18305	unknown
3648	18310	unknown	Unknown: Bin 18310	unknown
3679	18485	unknown	Unknown: Bin 18485	unknown
3703	1868	unknown	Unknown: Bin 1868	unknown
3706	187054	unknown	Unknown: Bin 187054	unknown
3707	187055	unknown	Unknown: Bin 187055	unknown
3715	187803	unknown	Unknown: Bin 187803	unknown
3727	187871	unknown	Unknown: Bin 187871	unknown
3734	188921	unknown	Unknown: Bin 188921	unknown
3740	188936	unknown	Unknown: Bin 188936	unknown
3758	188978	unknown	Unknown: Bin 188978	unknown
3820	189321	unknown	Unknown: Bin 189321	unknown
3821	189322	unknown	Unknown: Bin 189322	unknown
3822	189361	unknown	Unknown: Bin 189361	unknown
3832	189377	unknown	Unknown: Bin 189377	unknown
3868	189870	unknown	Unknown: Bin 189870	unknown
3876	189908	unknown	Unknown: Bin 189908	unknown
3904	190066	unknown	Unknown: Bin 190066	unknown
3912	190196	unknown	Unknown: Bin 190196	unknown
3951	196277	unknown	Unknown: Bin 196277	unknown
3952	196278	unknown	Unknown: Bin 196278	unknown
3970	198951	unknown	Unknown: Bin 198951	unknown
3971	198958	unknown	Unknown: Bin 198958	unknown
3992	199152	unknown	Unknown: Bin 199152	unknown
4006	202	unknown	Unknown: Bin 202	unknown
4019	2031	unknown	Unknown: Bin 2031	unknown
4024	203819	unknown	Unknown: Bin 203819	unknown
4027	2040	unknown	Unknown: Bin 2040	unknown
4057	204704	unknown	Unknown: Bin 204704	unknown
4131	20903	unknown	Unknown: Bin 20903	unknown
4133	209162	unknown	Unknown: Bin 209162	unknown
4169	209689	unknown	Unknown: Bin 209689	unknown
4175	210222	unknown	Unknown: Bin 210222	unknown
4183	210230	unknown	Unknown: Bin 210230	unknown
4189	210236	unknown	Unknown: Bin 210236	unknown
4211	210259	unknown	Unknown: Bin 210259	unknown
4247	210297	unknown	Unknown: Bin 210297	unknown
4263	210313	unknown	Unknown: Bin 210313	unknown
4282	210332	unknown	Unknown: Bin 210332	unknown
4287	210337	unknown	Unknown: Bin 210337	unknown
4293	210344	unknown	Unknown: Bin 210344	unknown
4313	210364	unknown	Unknown: Bin 210364	unknown
4332	210383	unknown	Unknown: Bin 210383	unknown
4348	210399	unknown	Unknown: Bin 210399	unknown
4406	210457	unknown	Unknown: Bin 210457	unknown
4451	210502	unknown	Unknown: Bin 210502	unknown
4488	210539	unknown	Unknown: Bin 210539	unknown
4641	210694	unknown	Unknown: Bin 210694	unknown
4674	210804	unknown	Unknown: Bin 210804	unknown
4754	211383	unknown	Unknown: Bin 211383	unknown
4756	211988	unknown	Unknown: Bin 211988	unknown
4759	211997	unknown	Unknown: Bin 211997	unknown
4762	212357	unknown	Unknown: Bin 212357	unknown
4796	213079	unknown	Unknown: Bin 213079	unknown
4823	214552	unknown	Unknown: Bin 214552	unknown
4824	214554	unknown	Unknown: Bin 214554	unknown
4827	21502	unknown	Unknown: Bin 21502	unknown
4828	21511	unknown	Unknown: Bin 21511	unknown
4836	215645	unknown	Unknown: Bin 215645	unknown
4880	21622	unknown	Unknown: Bin 21622	unknown
4901	21660	unknown	Unknown: Bin 21660	unknown
4916	21683	unknown	Unknown: Bin 21683	unknown
4945	217920	unknown	Unknown: Bin 217920	unknown
4947	21802	unknown	Unknown: Bin 21802	unknown
4957	21819	unknown	Unknown: Bin 21819	unknown
5017	219411	unknown	Unknown: Bin 219411	unknown
5024	219449	unknown	Unknown: Bin 219449	unknown
5025	219452	unknown	Unknown: Bin 219452	unknown
5033	219979	unknown	Unknown: Bin 219979	unknown
5071	223080	unknown	Unknown: Bin 223080	unknown
5074	223085	unknown	Unknown: Bin 223085	unknown
5075	223087	unknown	Unknown: Bin 223087	unknown
5076	223090	unknown	Unknown: Bin 223090	unknown
5084	2231	unknown	Unknown: Bin 2231	unknown
5148	223237	unknown	Unknown: Bin 223237	unknown
5149	22324	unknown	Unknown: Bin 22324	unknown
5162	223268	unknown	Unknown: Bin 223268	unknown
5164	223272	unknown	Unknown: Bin 223272	unknown
5197	223405	unknown	Unknown: Bin 223405	unknown
5210	223542	unknown	Unknown: Bin 223542	unknown
5272	224193	unknown	Unknown: Bin 224193	unknown
5290	224260	unknown	Unknown: Bin 224260	unknown
5315	224866	unknown	Unknown: Bin 224866	unknown
5333	225090	unknown	Unknown: Bin 225090	unknown
5359	225276	unknown	Unknown: Bin 225276	unknown
5384	226436	unknown	Unknown: Bin 226436	unknown
5406	227291	unknown	Unknown: Bin 227291	unknown
5448	228298	unknown	Unknown: Bin 228298	unknown
5456	228312	unknown	Unknown: Bin 228312	unknown
5460	228328	unknown	Unknown: Bin 228328	unknown
5483	228477	unknown	Unknown: Bin 228477	unknown
5501	22888	unknown	Unknown: Bin 22888	unknown
5524	22969	unknown	Unknown: Bin 22969	unknown
5545	230622	unknown	Unknown: Bin 230622	unknown
5547	23082	unknown	Unknown: Bin 23082	unknown
5549	230854	unknown	Unknown: Bin 230854	unknown
5558	23164	unknown	Unknown: Bin 23164	unknown
5708	234885	unknown	Unknown: Bin 234885	unknown
5723	234956	unknown	Unknown: Bin 234956	unknown
5778	239634	unknown	Unknown: Bin 239634	unknown
5797	241309	unknown	Unknown: Bin 241309	unknown
5808	2424	unknown	Unknown: Bin 2424	unknown
5927	25465	unknown	Unknown: Bin 25465	unknown
5933	2568	unknown	Unknown: Bin 2568	unknown
5948	2661	unknown	Unknown: Bin 2661	unknown
5959	26715	unknown	Unknown: Bin 26715	unknown
5967	26726	unknown	Unknown: Bin 26726	unknown
5972	26736	unknown	Unknown: Bin 26736	unknown
5973	26738	unknown	Unknown: Bin 26738	unknown
5990	2684	unknown	Unknown: Bin 2684	unknown
5998	26890	unknown	Unknown: Bin 26890	unknown
6083	2900	unknown	Unknown: Bin 2900	unknown
6091	29927	unknown	Unknown: Bin 29927	unknown
6099	3082	unknown	Unknown: Bin 3082	unknown
6102	3086	unknown	Unknown: Bin 3086	unknown
6124	31275	unknown	Unknown: Bin 31275	unknown
6132	31340	unknown	Unknown: Bin 31340	unknown
6163	31563	unknown	Unknown: Bin 31563	unknown
6178	3161	unknown	Unknown: Bin 3161	unknown
6197	31659	unknown	Unknown: Bin 31659	unknown
6199	31664	unknown	Unknown: Bin 31664	unknown
6224	31756	unknown	Unknown: Bin 31756	unknown
6285	31960	unknown	Unknown: Bin 31960	unknown
6287	31962	unknown	Unknown: Bin 31962	unknown
6350	32125	unknown	Unknown: Bin 32125	unknown
6372	32148	unknown	Unknown: Bin 32148	unknown
6530	3248	unknown	Unknown: Bin 3248	unknown
6765	33392	unknown	Unknown: Bin 33392	unknown
6778	33462	unknown	Unknown: Bin 33462	unknown
6789	33987	unknown	Unknown: Bin 33987	unknown
6810	34012	unknown	Unknown: Bin 34012	unknown
6817	34020	unknown	Unknown: Bin 34020	unknown
6825	34030	unknown	Unknown: Bin 34030	unknown
6826	34031	unknown	Unknown: Bin 34031	unknown
6855	34075	unknown	Unknown: Bin 34075	unknown
6865	34085	unknown	Unknown: Bin 34085	unknown
6868	34089	unknown	Unknown: Bin 34089	unknown
6873	34097	unknown	Unknown: Bin 34097	unknown
6878	34104	unknown	Unknown: Bin 34104	unknown
6891	34113	unknown	Unknown: Bin 34113	unknown
6903	34120	unknown	Unknown: Bin 34120	unknown
6920	34126	unknown	Unknown: Bin 34126	unknown
6940	34144	unknown	Unknown: Bin 34144	unknown
6944	34149	unknown	Unknown: Bin 34149	unknown
7095	3423	unknown	Unknown: Bin 3423	unknown
7241	34444	unknown	Unknown: Bin 34444	unknown
7361	3465	unknown	Unknown: Bin 3465	unknown
7842	3582	unknown	Unknown: Bin 3582	unknown
13687	41682	unknown	Unknown: Bin 41682	unknown
13692	41691	unknown	Unknown: Bin 41691	unknown
13753	41804	unknown	Unknown: Bin 41804	unknown
13755	41806	unknown	Unknown: Bin 41806	unknown
13765	41815	unknown	Unknown: Bin 41815	unknown
13781	41861	unknown	Unknown: Bin 41861	unknown
13782	41862	unknown	Unknown: Bin 41862	unknown
13786	41868	unknown	Unknown: Bin 41868	unknown
13787	41869	unknown	Unknown: Bin 41869	unknown
13790	41875	unknown	Unknown: Bin 41875	unknown
13791	41876	unknown	Unknown: Bin 41876	unknown
13803	41887	unknown	Unknown: Bin 41887	unknown
13804	41888	unknown	Unknown: Bin 41888	unknown
13806	41890	unknown	Unknown: Bin 41890	unknown
13807	41891	unknown	Unknown: Bin 41891	unknown
13809	41898	unknown	Unknown: Bin 41898	unknown
13810	41901	unknown	Unknown: Bin 41901	unknown
13813	41914	unknown	Unknown: Bin 41914	unknown
13814	41924	unknown	Unknown: Bin 41924	unknown
13830	41996	unknown	Unknown: Bin 41996	unknown
13837	42049	unknown	Unknown: Bin 42049	unknown
13971	42437	unknown	Unknown: Bin 42437	unknown
13980	42481	unknown	Unknown: Bin 42481	unknown
13994	42525	unknown	Unknown: Bin 42525	unknown
14018	42705	unknown	Unknown: Bin 42705	unknown
14027	43302	unknown	Unknown: Bin 43302	unknown
14028	43389	unknown	Unknown: Bin 43389	unknown
14035	43513	unknown	Unknown: Bin 43513	unknown
14057	43721	unknown	Unknown: Bin 43721	unknown
14092	43784	unknown	Unknown: Bin 43784	unknown
14104	44174	unknown	Unknown: Bin 44174	unknown
14133	4533	unknown	Unknown: Bin 4533	unknown
14140	4546	unknown	Unknown: Bin 4546	unknown
14143	4559	unknown	Unknown: Bin 4559	unknown
14196	4603	unknown	Unknown: Bin 4603	unknown
14225	46173	unknown	Unknown: Bin 46173	unknown
14230	46183	unknown	Unknown: Bin 46183	unknown
14232	46192	unknown	Unknown: Bin 46192	unknown
14237	46204	unknown	Unknown: Bin 46204	unknown
14242	46212	unknown	Unknown: Bin 46212	unknown
14243	46213	unknown	Unknown: Bin 46213	unknown
14285	46349	unknown	Unknown: Bin 46349	unknown
14309	46551	unknown	Unknown: Bin 46551	unknown
14317	46668	unknown	Unknown: Bin 46668	unknown
14412	4718	unknown	Unknown: Bin 4718	unknown
14418	4720	unknown	Unknown: Bin 4720	unknown
14434	4727	unknown	Unknown: Bin 4727	unknown
14462	47348	unknown	Unknown: Bin 47348	unknown
14572	4744	unknown	Unknown: Bin 4744	unknown
14614	47561	unknown	Unknown: Bin 47561	unknown
14673	4766	unknown	Unknown: Bin 4766	unknown
14680	4793	unknown	Unknown: Bin 4793	unknown
14682	4794	unknown	Unknown: Bin 4794	unknown
14693	4801	unknown	Unknown: Bin 4801	unknown
14699	4812	unknown	Unknown: Bin 4812	unknown
14722	4834	unknown	Unknown: Bin 4834	unknown
14733	48427	unknown	Unknown: Bin 48427	unknown
14738	48442	unknown	Unknown: Bin 48442	unknown
14825	4933	unknown	Unknown: Bin 4933	unknown
14857	49551	unknown	Unknown: Bin 49551	unknown
14876	4975	unknown	Unknown: Bin 4975	unknown
14902	50506	unknown	Unknown: Bin 50506	unknown
14967	5085	unknown	Unknown: Bin 5085	unknown
14995	5244	unknown	Unknown: Bin 5244	unknown
15012	5290	unknown	Unknown: Bin 5290	unknown
15037	54	unknown	Unknown: Bin 54	unknown
15045	5521	unknown	Unknown: Bin 5521	unknown
15059	5781	unknown	Unknown: Bin 5781	unknown
15067	5930	unknown	Unknown: Bin 5930	unknown
15070	5990	unknown	Unknown: Bin 5990	unknown
15077	61	unknown	Unknown: Bin 61	unknown
15078	6104	unknown	Unknown: Bin 6104	unknown
15088	62253	unknown	Unknown: Bin 62253	unknown
15089	62255	unknown	Unknown: Bin 62255	unknown
15103	62304	unknown	Unknown: Bin 62304	unknown
15104	62306	unknown	Unknown: Bin 62306	unknown
15134	62425	unknown	Unknown: Bin 62425	unknown
15170	62616	unknown	Unknown: Bin 62616	unknown
15200	63198	unknown	Unknown: Bin 63198	unknown
15207	6381	unknown	Unknown: Bin 6381	unknown
15214	6411	unknown	Unknown: Bin 6411	unknown
15295	65036	unknown	Unknown: Bin 65036	unknown
15318	66261	unknown	Unknown: Bin 66261	unknown
15415	68263	unknown	Unknown: Bin 68263	unknown
15436	73182	unknown	Unknown: Bin 73182	unknown
15440	7409	unknown	Unknown: Bin 7409	unknown
15442	7444	unknown	Unknown: Bin 7444	unknown
15451	7826	unknown	Unknown: Bin 7826	unknown
15458	816	unknown	Unknown: Bin 816	unknown
15461	8270	unknown	Unknown: Bin 8270	unknown
15466	84095	unknown	Unknown: Bin 84095	unknown
15469	84102	unknown	Unknown: Bin 84102	unknown
15486	84189	unknown	Unknown: Bin 84189	unknown
15507	84214	unknown	Unknown: Bin 84214	unknown
15530	84390	unknown	Unknown: Bin 84390	unknown
15543	84611	unknown	Unknown: Bin 84611	unknown
15546	84666	unknown	Unknown: Bin 84666	unknown
15554	84915	unknown	Unknown: Bin 84915	unknown
15555	84923	unknown	Unknown: Bin 84923	unknown
15579	85170	unknown	Unknown: Bin 85170	unknown
15581	85183	unknown	Unknown: Bin 85183	unknown
15600	87282	unknown	Unknown: Bin 87282	unknown
15619	87808	unknown	Unknown: Bin 87808	unknown
15636	88052	unknown	Unknown: Bin 88052	unknown
15637	88054	unknown	Unknown: Bin 88054	unknown
15646	88583	unknown	Unknown: Bin 88583	unknown
15686	88981	unknown	Unknown: Bin 88981	unknown
15687	88992	unknown	Unknown: Bin 88992	unknown
15688	88993	unknown	Unknown: Bin 88993	unknown
15689	88994	unknown	Unknown: Bin 88994	unknown
15690	89045	unknown	Unknown: Bin 89045	unknown
15691	89050	unknown	Unknown: Bin 89050	unknown
15696	89203	unknown	Unknown: Bin 89203	unknown
15705	89241	unknown	Unknown: Bin 89241	unknown
15738	9378	unknown	Unknown: Bin 9378	unknown
15762	95411	unknown	Unknown: Bin 95411	unknown
15788	97204	unknown	Unknown: Bin 97204	unknown
15792	97332	unknown	Unknown: Bin 97332	unknown
15793	97448	unknown	Unknown: Bin 97448	unknown
15805	97687	unknown	Unknown: Bin 97687	unknown
15807	97698	unknown	Unknown: Bin 97698	unknown
15809	97708	unknown	Unknown: Bin 97708	unknown
15821	97834	unknown	Unknown: Bin 97834	unknown
15823	97870	unknown	Unknown: Bin 97870	unknown
15825	97891	unknown	Unknown: Bin 97891	unknown
15827	98022	unknown	Unknown: Bin 98022	unknown
15829	98053	unknown	Unknown: Bin 98053	unknown
15831	99	unknown	Unknown: Bin 99	unknown
15833	99862	unknown	Unknown: Bin 99862	unknown

## Sheet: pancreas
	compound_id	identifier	english_name	bin_type_dict
27	100343	unknown	Unknown: Bin 100343	unknown
30	100431	unknown	Unknown: Bin 100431	unknown
41	100731	unknown	Unknown: Bin 100731	unknown
67	100906	unknown	Unknown: Bin 100906	unknown
70	100909	unknown	Unknown: Bin 100909	unknown
76	100936	unknown	Unknown: Bin 100936	unknown
78	100956	unknown	Unknown: Bin 100956	unknown
89	102122	unknown	Unknown: Bin 102122	unknown
90	102131	unknown	Unknown: Bin 102131	unknown
93	102227	unknown	Unknown: Bin 102227	unknown
97	102304	unknown	Unknown: Bin 102304	unknown
98	102327	unknown	Unknown: Bin 102327	unknown
99	102337	unknown	Unknown: Bin 102337	unknown
114	102662	unknown	Unknown: Bin 102662	unknown
115	102679	unknown	Unknown: Bin 102679	unknown
117	102715	unknown	Unknown: Bin 102715	unknown
179	103159	unknown	Unknown: Bin 103159	unknown
185	103174	unknown	Unknown: Bin 103174	unknown
215	103690	unknown	Unknown: Bin 103690	unknown
218	103828	unknown	Unknown: Bin 103828	unknown
225	103851	unknown	Unknown: Bin 103851	unknown
238	104123	unknown	Unknown: Bin 104123	unknown
257	104288	unknown	Unknown: Bin 104288	unknown
264	104312	unknown	Unknown: Bin 104312	unknown
267	104362	unknown	Unknown: Bin 104362	unknown
268	104363	unknown	Unknown: Bin 104363	unknown
280	104378	unknown	Unknown: Bin 104378	unknown
289	104396	unknown	Unknown: Bin 104396	unknown
308	10465	unknown	Unknown: Bin 10465	unknown
326	104925	unknown	Unknown: Bin 104925	unknown
344	104976	unknown	Unknown: Bin 104976	unknown
378	105164	unknown	Unknown: Bin 105164	unknown
381	105209	unknown	Unknown: Bin 105209	unknown
394	105368	unknown	Unknown: Bin 105368	unknown
395	105370	unknown	Unknown: Bin 105370	unknown
413	105554	unknown	Unknown: Bin 105554	unknown
442	106280	unknown	Unknown: Bin 106280	unknown
444	106329	unknown	Unknown: Bin 106329	unknown
450	106368	unknown	Unknown: Bin 106368	unknown
468	106498	unknown	Unknown: Bin 106498	unknown
472	106627	unknown	Unknown: Bin 106627	unknown
475	106636	unknown	Unknown: Bin 106636	unknown
480	106701	unknown	Unknown: Bin 106701	unknown
481	106702	unknown	Unknown: Bin 106702	unknown
487	106741	unknown	Unknown: Bin 106741	unknown
492	106899	unknown	Unknown: Bin 106899	unknown
497	106922	unknown	Unknown: Bin 106922	unknown
502	106931	unknown	Unknown: Bin 106931	unknown
503	106932	unknown	Unknown: Bin 106932	unknown
509	106940	unknown	Unknown: Bin 106940	unknown
510	106941	unknown	Unknown: Bin 106941	unknown
516	106950	unknown	Unknown: Bin 106950	unknown
529	107065	unknown	Unknown: Bin 107065	unknown
537	107100	unknown	Unknown: Bin 107100	unknown
545	107131	unknown	Unknown: Bin 107131	unknown
548	107136	unknown	Unknown: Bin 107136	unknown
555	107201	unknown	Unknown: Bin 107201	unknown
560	107232	unknown	Unknown: Bin 107232	unknown
565	107252	unknown	Unknown: Bin 107252	unknown
577	107867	unknown	Unknown: Bin 107867	unknown
604	108323	unknown	Unknown: Bin 108323	unknown
631	109464	unknown	Unknown: Bin 109464	unknown
648	109997	unknown	Unknown: Bin 109997	unknown
651	110001	unknown	Unknown: Bin 110001	unknown
666	110032	unknown	Unknown: Bin 110032	unknown
695	110283	unknown	Unknown: Bin 110283	unknown
711	110327	unknown	Unknown: Bin 110327	unknown
717	110346	unknown	Unknown: Bin 110346	unknown
724	110371	unknown	Unknown: Bin 110371	unknown
726	110378	unknown	Unknown: Bin 110378	unknown
731	110390	unknown	Unknown: Bin 110390	unknown
754	110570	unknown	Unknown: Bin 110570	unknown
760	110606	unknown	Unknown: Bin 110606	unknown
765	110613	unknown	Unknown: Bin 110613	unknown
768	110617	unknown	Unknown: Bin 110617	unknown
785	110657	unknown	Unknown: Bin 110657	unknown
794	110795	unknown	Unknown: Bin 110795	unknown
836	110890	unknown	Unknown: Bin 110890	unknown
864	110974	unknown	Unknown: Bin 110974	unknown
866	110985	unknown	Unknown: Bin 110985	unknown
882	111246	unknown	Unknown: Bin 111246	unknown
892	111275	unknown	Unknown: Bin 111275	unknown
909	111732	unknown	Unknown: Bin 111732	unknown
916	111791	unknown	Unknown: Bin 111791	unknown
935	112501	unknown	Unknown: Bin 112501	unknown
938	112533	unknown	Unknown: Bin 112533	unknown
953	113510	unknown	Unknown: Bin 113510	unknown
969	113562	unknown	Unknown: Bin 113562	unknown
984	114253	unknown	Unknown: Bin 114253	unknown
987	114260	unknown	Unknown: Bin 114260	unknown
988	114266	unknown	Unknown: Bin 114266	unknown
1056	11731	unknown	Unknown: Bin 11731	unknown
1068	117742	unknown	Unknown: Bin 117742	unknown
1098	11831	unknown	Unknown: Bin 11831	unknown
1126	118967	unknown	Unknown: Bin 118967	unknown
1130	118987	unknown	Unknown: Bin 118987	unknown
1140	119050	unknown	Unknown: Bin 119050	unknown
1197	120923	unknown	Unknown: Bin 120923	unknown
1209	120971	unknown	Unknown: Bin 120971	unknown
1216	120991	unknown	Unknown: Bin 120991	unknown
1230	121342	unknown	Unknown: Bin 121342	unknown
1282	123	unknown	Unknown: Bin 123	unknown
1289	123961	unknown	Unknown: Bin 123961	unknown
1293	123974	unknown	Unknown: Bin 123974	unknown
1295	124021	unknown	Unknown: Bin 124021	unknown
1297	124049	unknown	Unknown: Bin 124049	unknown
1307	124336	unknown	Unknown: Bin 124336	unknown
1328	124490	unknown	Unknown: Bin 124490	unknown
1329	124497	unknown	Unknown: Bin 124497	unknown
1331	124546	unknown	Unknown: Bin 124546	unknown
1335	124564	unknown	Unknown: Bin 124564	unknown
1360	124613	unknown	Unknown: Bin 124613	unknown
1369	124802	unknown	Unknown: Bin 124802	unknown
1396	124963	unknown	Unknown: Bin 124963	unknown
1416	125345	unknown	Unknown: Bin 125345	unknown
1433	125788	unknown	Unknown: Bin 125788	unknown
1446	125810	unknown	Unknown: Bin 125810	unknown
1456	125830	unknown	Unknown: Bin 125830	unknown
1471	125875	unknown	Unknown: Bin 125875	unknown
1476	125888	unknown	Unknown: Bin 125888	unknown
1507	126347	unknown	Unknown: Bin 126347	unknown
1518	126362	unknown	Unknown: Bin 126362	unknown
1522	126465	unknown	Unknown: Bin 126465	unknown
1526	126582	unknown	Unknown: Bin 126582	unknown
1531	126909	unknown	Unknown: Bin 126909	unknown
1539	127346	unknown	Unknown: Bin 127346	unknown
1544	127380	unknown	Unknown: Bin 127380	unknown
1570	127618	unknown	Unknown: Bin 127618	unknown
1600	127687	unknown	Unknown: Bin 127687	unknown
1614	127733	unknown	Unknown: Bin 127733	unknown
1623	128027	unknown	Unknown: Bin 128027	unknown
1625	128047	unknown	Unknown: Bin 128047	unknown
1627	128051	unknown	Unknown: Bin 128051	unknown
1656	130478	unknown	Unknown: Bin 130478	unknown
1668	130541	unknown	Unknown: Bin 130541	unknown
1673	130558	unknown	Unknown: Bin 130558	unknown
1674	130559	unknown	Unknown: Bin 130559	unknown
1683	130587	unknown	Unknown: Bin 130587	unknown
1686	130590	unknown	Unknown: Bin 130590	unknown
1689	130597	unknown	Unknown: Bin 130597	unknown
1696	130641	unknown	Unknown: Bin 130641	unknown
1702	130712	unknown	Unknown: Bin 130712	unknown
1716	130801	unknown	Unknown: Bin 130801	unknown
1729	131107	unknown	Unknown: Bin 131107	unknown
1730	131108	unknown	Unknown: Bin 131108	unknown
1732	131111	unknown	Unknown: Bin 131111	unknown
1740	131152	unknown	Unknown: Bin 131152	unknown
1742	131157	unknown	Unknown: Bin 131157	unknown
1763	13139	unknown	Unknown: Bin 13139	unknown
1784	131496	unknown	Unknown: Bin 131496	unknown
1791	131558	unknown	Unknown: Bin 131558	unknown
1792	131567	unknown	Unknown: Bin 131567	unknown
1833	131989	unknown	Unknown: Bin 131989	unknown
1850	132256	unknown	Unknown: Bin 132256	unknown
1859	132335	unknown	Unknown: Bin 132335	unknown
1862	132414	unknown	Unknown: Bin 132414	unknown
1869	132974	unknown	Unknown: Bin 132974	unknown
1871	132976	unknown	Unknown: Bin 132976	unknown
1898	133165	unknown	Unknown: Bin 133165	unknown
1973	133244	unknown	Unknown: Bin 133244	unknown
2022	133328	unknown	Unknown: Bin 133328	unknown
2028	133337	unknown	Unknown: Bin 133337	unknown
2040	133370	unknown	Unknown: Bin 133370	unknown
2060	133468	unknown	Unknown: Bin 133468	unknown
2063	133504	unknown	Unknown: Bin 133504	unknown
2117	133778	unknown	Unknown: Bin 133778	unknown
2121	133869	unknown	Unknown: Bin 133869	unknown
2123	133921	unknown	Unknown: Bin 133921	unknown
2125	133924	unknown	Unknown: Bin 133924	unknown
2129	133939	unknown	Unknown: Bin 133939	unknown
2141	134019	unknown	Unknown: Bin 134019	unknown
2165	134336	unknown	Unknown: Bin 134336	unknown
2199	134628	unknown	Unknown: Bin 134628	unknown
2203	134633	unknown	Unknown: Bin 134633	unknown
2222	134760	unknown	Unknown: Bin 134760	unknown
2243	135325	unknown	Unknown: Bin 135325	unknown
2268	135765	unknown	Unknown: Bin 135765	unknown
2297	137388	unknown	Unknown: Bin 137388	unknown
2298	1380	unknown	Unknown: Bin 1380	unknown
2307	145494	unknown	Unknown: Bin 145494	unknown
2310	145502	unknown	Unknown: Bin 145502	unknown
2323	146042	unknown	Unknown: Bin 146042	unknown
2408	14717	unknown	Unknown: Bin 14717	unknown
2409	14718	unknown	Unknown: Bin 14718	unknown
2413	14723	unknown	Unknown: Bin 14723	unknown
2415	14726	unknown	Unknown: Bin 14726	unknown
2422	14741	unknown	Unknown: Bin 14741	unknown
2438	14780	unknown	Unknown: Bin 14780	unknown
2442	14806	unknown	Unknown: Bin 14806	unknown
2478	160793	unknown	Unknown: Bin 160793	unknown
2516	161376	unknown	Unknown: Bin 161376	unknown
2525	161388	unknown	Unknown: Bin 161388	unknown
2537	161497	unknown	Unknown: Bin 161497	unknown
2546	161911	unknown	Unknown: Bin 161911	unknown
2564	163872	unknown	Unknown: Bin 163872	unknown
2568	16543	unknown	Unknown: Bin 16543	unknown
2581	16561	unknown	Unknown: Bin 16561	unknown
2608	16599	unknown	Unknown: Bin 16599	unknown
2643	16697	unknown	Unknown: Bin 16697	unknown
2654	1673	unknown	Unknown: Bin 1673	unknown
2663	16757	unknown	Unknown: Bin 16757	unknown
2673	16793	unknown	Unknown: Bin 16793	unknown
2693	16820	unknown	Unknown: Bin 16820	unknown
2808	168837	unknown	Unknown: Bin 168837	unknown
2816	168846	unknown	Unknown: Bin 168846	unknown
2828	168858	unknown	Unknown: Bin 168858	unknown
2842	168872	unknown	Unknown: Bin 168872	unknown
2846	168876	unknown	Unknown: Bin 168876	unknown
2848	168878	unknown	Unknown: Bin 168878	unknown
2851	168880	unknown	Unknown: Bin 168880	unknown
2883	1694	unknown	Unknown: Bin 1694	unknown
2888	169610	unknown	Unknown: Bin 169610	unknown
2891	169614	unknown	Unknown: Bin 169614	unknown
2895	169627	unknown	Unknown: Bin 169627	unknown
2915	17010	unknown	Unknown: Bin 17010	unknown
2935	170232	unknown	Unknown: Bin 170232	unknown
2955	170302	unknown	Unknown: Bin 170302	unknown
2963	170345	unknown	Unknown: Bin 170345	unknown
2972	17045	unknown	Unknown: Bin 17045	unknown
2987	1705	unknown	Unknown: Bin 1705	unknown
2991	170508	unknown	Unknown: Bin 170508	unknown
2995	1706	unknown	Unknown: Bin 1706	unknown
3010	17069	unknown	Unknown: Bin 17069	unknown
3012	170725	unknown	Unknown: Bin 170725	unknown
3014	170736	unknown	Unknown: Bin 170736	unknown
3026	17080	unknown	Unknown: Bin 17080	unknown
3029	170821	unknown	Unknown: Bin 170821	unknown
3039	170897	unknown	Unknown: Bin 170897	unknown
3051	170962	unknown	Unknown: Bin 170962	unknown
3059	170976	unknown	Unknown: Bin 170976	unknown
3061	170978	unknown	Unknown: Bin 170978	unknown
3074	170992	unknown	Unknown: Bin 170992	unknown
3075	170993	unknown	Unknown: Bin 170993	unknown
3086	171014	unknown	Unknown: Bin 171014	unknown
3104	1711	unknown	Unknown: Bin 1711	unknown
3125	1713	unknown	Unknown: Bin 1713	unknown
3129	171303	unknown	Unknown: Bin 171303	unknown
3135	17135	unknown	Unknown: Bin 17135	unknown
3139	17140	unknown	Unknown: Bin 17140	unknown
3174	171579	unknown	Unknown: Bin 171579	unknown
3246	17253	unknown	Unknown: Bin 17253	unknown
3294	17330	unknown	Unknown: Bin 17330	unknown
3308	1735	unknown	Unknown: Bin 1735	unknown
3317	1737	unknown	Unknown: Bin 1737	unknown
3355	1746	unknown	Unknown: Bin 1746	unknown
3359	17466	unknown	Unknown: Bin 17466	unknown
3373	1750	unknown	Unknown: Bin 1750	unknown
3380	1751	unknown	Unknown: Bin 1751	unknown
3386	17537	unknown	Unknown: Bin 17537	unknown
3393	17567	unknown	Unknown: Bin 17567	unknown
3406	17685	unknown	Unknown: Bin 17685	unknown
3414	17694	unknown	Unknown: Bin 17694	unknown
3422	17704	unknown	Unknown: Bin 17704	unknown
3430	17713	unknown	Unknown: Bin 17713	unknown
3432	17719	unknown	Unknown: Bin 17719	unknown
3435	17722	unknown	Unknown: Bin 17722	unknown
3499	1793	unknown	Unknown: Bin 1793	unknown
3507	17942	unknown	Unknown: Bin 17942	unknown
3510	17948	unknown	Unknown: Bin 17948	unknown
3547	18090	unknown	Unknown: Bin 18090	unknown
3558	18147	unknown	Unknown: Bin 18147	unknown
3569	18157	unknown	Unknown: Bin 18157	unknown
3577	18166	unknown	Unknown: Bin 18166	unknown
3602	18197	unknown	Unknown: Bin 18197	unknown
3628	18262	unknown	Unknown: Bin 18262	unknown
3642	18303	unknown	Unknown: Bin 18303	unknown
3653	1833	unknown	Unknown: Bin 1833	unknown
3657	183433	unknown	Unknown: Bin 183433	unknown
3666	1838	unknown	Unknown: Bin 1838	unknown
3671	1840	unknown	Unknown: Bin 1840	unknown
3693	18520	unknown	Unknown: Bin 18520	unknown
3701	1866	unknown	Unknown: Bin 1866	unknown
3702	1867	unknown	Unknown: Bin 1867	unknown
3709	1873	unknown	Unknown: Bin 1873	unknown
3718	187822	unknown	Unknown: Bin 187822	unknown
3732	188572	unknown	Unknown: Bin 188572	unknown
3831	189370	unknown	Unknown: Bin 189370	unknown
3859	189794	unknown	Unknown: Bin 189794	unknown
3863	189814	unknown	Unknown: Bin 189814	unknown
3897	190007	unknown	Unknown: Bin 190007	unknown
3898	190008	unknown	Unknown: Bin 190008	unknown
3915	190207	unknown	Unknown: Bin 190207	unknown
3931	191799	unknown	Unknown: Bin 191799	unknown
3936	1922	unknown	Unknown: Bin 1922	unknown
3937	1925	unknown	Unknown: Bin 1925	unknown
3938	192793	unknown	Unknown: Bin 192793	unknown
3994	199159	unknown	Unknown: Bin 199159	unknown
3998	2003	unknown	Unknown: Bin 2003	unknown
4004	2017	unknown	Unknown: Bin 2017	unknown
4012	20281	unknown	Unknown: Bin 20281	unknown
4013	20282	unknown	Unknown: Bin 20282	unknown
4086	2061	unknown	Unknown: Bin 2061	unknown
4092	206559	unknown	Unknown: Bin 206559	unknown
4108	208244	unknown	Unknown: Bin 208244	unknown
4126	2088	unknown	Unknown: Bin 2088	unknown
4130	2089	unknown	Unknown: Bin 2089	unknown
4139	209171	unknown	Unknown: Bin 209171	unknown
4142	209175	unknown	Unknown: Bin 209175	unknown
4143	209176	unknown	Unknown: Bin 209176	unknown
4144	209177	unknown	Unknown: Bin 209177	unknown
4145	209178	unknown	Unknown: Bin 209178	unknown
4158	209678	unknown	Unknown: Bin 209678	unknown
4159	209679	unknown	Unknown: Bin 209679	unknown
4165	209685	unknown	Unknown: Bin 209685	unknown
4166	209686	unknown	Unknown: Bin 209686	unknown
4168	209688	unknown	Unknown: Bin 209688	unknown
4173	2097	unknown	Unknown: Bin 2097	unknown
4174	210221	unknown	Unknown: Bin 210221	unknown
4224	210273	unknown	Unknown: Bin 210273	unknown
4238	210288	unknown	Unknown: Bin 210288	unknown
4256	210306	unknown	Unknown: Bin 210306	unknown
4258	210308	unknown	Unknown: Bin 210308	unknown
4262	210312	unknown	Unknown: Bin 210312	unknown
4267	210317	unknown	Unknown: Bin 210317	unknown
4288	210338	unknown	Unknown: Bin 210338	unknown
4299	210350	unknown	Unknown: Bin 210350	unknown
4309	210360	unknown	Unknown: Bin 210360	unknown
4318	210369	unknown	Unknown: Bin 210369	unknown
4352	210403	unknown	Unknown: Bin 210403	unknown
4374	210425	unknown	Unknown: Bin 210425	unknown
4375	210426	unknown	Unknown: Bin 210426	unknown
4434	210485	unknown	Unknown: Bin 210485	unknown
4475	210526	unknown	Unknown: Bin 210526	unknown
4519	210570	unknown	Unknown: Bin 210570	unknown
4573	210624	unknown	Unknown: Bin 210624	unknown
4627	210680	unknown	Unknown: Bin 210680	unknown
4669	2108	unknown	Unknown: Bin 2108	unknown
4690	210857	unknown	Unknown: Bin 210857	unknown
4693	210863	unknown	Unknown: Bin 210863	unknown
4702	210890	unknown	Unknown: Bin 210890	unknown
4703	210891	unknown	Unknown: Bin 210891	unknown
4706	210922	unknown	Unknown: Bin 210922	unknown
4708	210985	unknown	Unknown: Bin 210985	unknown
4725	211124	unknown	Unknown: Bin 211124	unknown
4735	211140	unknown	Unknown: Bin 211140	unknown
4752	211374	unknown	Unknown: Bin 211374	unknown
4760	212017	unknown	Unknown: Bin 212017	unknown
4761	212021	unknown	Unknown: Bin 212021	unknown
4767	212396	unknown	Unknown: Bin 212396	unknown
4770	212472	unknown	Unknown: Bin 212472	unknown
4810	213421	unknown	Unknown: Bin 213421	unknown
4818	214373	unknown	Unknown: Bin 214373	unknown
4839	215654	unknown	Unknown: Bin 215654	unknown
4841	215656	unknown	Unknown: Bin 215656	unknown
4862	215775	unknown	Unknown: Bin 215775	unknown
4869	215866	unknown	Unknown: Bin 215866	unknown
4876	215929	unknown	Unknown: Bin 215929	unknown
4893	21652	unknown	Unknown: Bin 21652	unknown
4900	21659	unknown	Unknown: Bin 21659	unknown
4910	216692	unknown	Unknown: Bin 216692	unknown
4920	21704	unknown	Unknown: Bin 21704	unknown
4921	21706	unknown	Unknown: Bin 21706	unknown
4922	21707	unknown	Unknown: Bin 21707	unknown
4926	21712	unknown	Unknown: Bin 21712	unknown
4931	21725	unknown	Unknown: Bin 21725	unknown
4932	217280	unknown	Unknown: Bin 217280	unknown
4952	21810	unknown	Unknown: Bin 21810	unknown
4974	218775	unknown	Unknown: Bin 218775	unknown
4984	21912	unknown	Unknown: Bin 21912	unknown
4985	2193	unknown	Unknown: Bin 2193	unknown
4987	219369	unknown	Unknown: Bin 219369	unknown
5003	219387	unknown	Unknown: Bin 219387	unknown
5031	2197	unknown	Unknown: Bin 2197	unknown
5038	22022	unknown	Unknown: Bin 22022	unknown
5104	223149	unknown	Unknown: Bin 223149	unknown
5143	223226	unknown	Unknown: Bin 223226	unknown
5169	223290	unknown	Unknown: Bin 223290	unknown
5227	224083	unknown	Unknown: Bin 224083	unknown
5249	224117	unknown	Unknown: Bin 224117	unknown
5284	224220	unknown	Unknown: Bin 224220	unknown
5310	22444	unknown	Unknown: Bin 22444	unknown
5322	225028	unknown	Unknown: Bin 225028	unknown
5363	225305	unknown	Unknown: Bin 225305	unknown
5394	227183	unknown	Unknown: Bin 227183	unknown
5407	22735	unknown	Unknown: Bin 22735	unknown
5424	22805	unknown	Unknown: Bin 22805	unknown
5425	228050	unknown	Unknown: Bin 228050	unknown
5427	228054	unknown	Unknown: Bin 228054	unknown
5439	228185	unknown	Unknown: Bin 228185	unknown
5442	228286	unknown	Unknown: Bin 228286	unknown
5444	228288	unknown	Unknown: Bin 228288	unknown
5446	228290	unknown	Unknown: Bin 228290	unknown
5454	228306	unknown	Unknown: Bin 228306	unknown
5458	228316	unknown	Unknown: Bin 228316	unknown
5464	228339	unknown	Unknown: Bin 228339	unknown
5469	228360	unknown	Unknown: Bin 228360	unknown
5477	228433	unknown	Unknown: Bin 228433	unknown
5480	228439	unknown	Unknown: Bin 228439	unknown
5484	228489	unknown	Unknown: Bin 228489	unknown
5489	228818	unknown	Unknown: Bin 228818	unknown
5503	228972	unknown	Unknown: Bin 228972	unknown
5510	229222	unknown	Unknown: Bin 229222	unknown
5527	229935	unknown	Unknown: Bin 229935	unknown
5566	23172	unknown	Unknown: Bin 23172	unknown
5570	232320	unknown	Unknown: Bin 232320	unknown
5571	232322	unknown	Unknown: Bin 232322	unknown
5572	232323	unknown	Unknown: Bin 232323	unknown
5573	232329	unknown	Unknown: Bin 232329	unknown
5575	232331	unknown	Unknown: Bin 232331	unknown
5576	232333	unknown	Unknown: Bin 232333	unknown
5579	232345	unknown	Unknown: Bin 232345	unknown
5581	232366	unknown	Unknown: Bin 232366	unknown
5598	233115	unknown	Unknown: Bin 233115	unknown
5731	23635	unknown	Unknown: Bin 23635	unknown
5732	236816	unknown	Unknown: Bin 236816	unknown
5733	236822	unknown	Unknown: Bin 236822	unknown
5736	236845	unknown	Unknown: Bin 236845	unknown
5741	236868	unknown	Unknown: Bin 236868	unknown
5742	236871	unknown	Unknown: Bin 236871	unknown
5744	236888	unknown	Unknown: Bin 236888	unknown
5745	237267	unknown	Unknown: Bin 237267	unknown
5750	237709	unknown	Unknown: Bin 237709	unknown
5762	239300	unknown	Unknown: Bin 239300	unknown
5763	239302	unknown	Unknown: Bin 239302	unknown
5764	239310	unknown	Unknown: Bin 239310	unknown
5767	239314	unknown	Unknown: Bin 239314	unknown
5768	239316	unknown	Unknown: Bin 239316	unknown
5770	239325	unknown	Unknown: Bin 239325	unknown
5772	239337	unknown	Unknown: Bin 239337	unknown
5773	239368	unknown	Unknown: Bin 239368	unknown
5774	239372	unknown	Unknown: Bin 239372	unknown
5775	239377	unknown	Unknown: Bin 239377	unknown
5779	240027	unknown	Unknown: Bin 240027	unknown
5786	240078	unknown	Unknown: Bin 240078	unknown
5787	240085	unknown	Unknown: Bin 240085	unknown
5798	241312	unknown	Unknown: Bin 241312	unknown
5799	241360	unknown	Unknown: Bin 241360	unknown
5814	2466	unknown	Unknown: Bin 2466	unknown
5819	2475	unknown	Unknown: Bin 2475	unknown
5820	247555	unknown	Unknown: Bin 247555	unknown
5823	247704	unknown	Unknown: Bin 247704	unknown
5833	250511	unknown	Unknown: Bin 250511	unknown
5865	250667	unknown	Unknown: Bin 250667	unknown
5889	253052	unknown	Unknown: Bin 253052	unknown
5904	25321	unknown	Unknown: Bin 25321	unknown
5919	253919	unknown	Unknown: Bin 253919	unknown
5939	26061	unknown	Unknown: Bin 26061	unknown
5951	2665	unknown	Unknown: Bin 2665	unknown
5952	2667	unknown	Unknown: Bin 2667	unknown
5961	2672	unknown	Unknown: Bin 2672	unknown
6017	26926	unknown	Unknown: Bin 26926	unknown
6071	2749	unknown	Unknown: Bin 2749	unknown
6093	3026	unknown	Unknown: Bin 3026	unknown
6094	3029	unknown	Unknown: Bin 3029	unknown
6119	31267	unknown	Unknown: Bin 31267	unknown
6138	31383	unknown	Unknown: Bin 31383	unknown
6140	31424	unknown	Unknown: Bin 31424	unknown
6154	31549	unknown	Unknown: Bin 31549	unknown
6173	316060	unknown	Unknown: Bin 316060	unknown
6192	316396	unknown	Unknown: Bin 316396	unknown
6213	3173	unknown	Unknown: Bin 3173	unknown
6247	318412	unknown	Unknown: Bin 318412	unknown
6265	318795	unknown	Unknown: Bin 318795	unknown
6282	3194	unknown	Unknown: Bin 3194	unknown
6288	31979	unknown	Unknown: Bin 31979	unknown
6292	32	unknown	Unknown: Bin 32	unknown
6298	320305	unknown	Unknown: Bin 320305	unknown
6310	320841	unknown	Unknown: Bin 320841	unknown
6318	320850	unknown	Unknown: Bin 320850	unknown
6325	320882	unknown	Unknown: Bin 320882	unknown
6335	321061	unknown	Unknown: Bin 321061	unknown
6343	321093	unknown	Unknown: Bin 321093	unknown
6347	321130	unknown	Unknown: Bin 321130	unknown
6348	321142	unknown	Unknown: Bin 321142	unknown
6379	321500	unknown	Unknown: Bin 321500	unknown
6396	322371	unknown	Unknown: Bin 322371	unknown
6399	322417	unknown	Unknown: Bin 322417	unknown
6408	3228	unknown	Unknown: Bin 3228	unknown
6515	3247	unknown	Unknown: Bin 3247	unknown
6757	33142	unknown	Unknown: Bin 33142	unknown
6790	33988	unknown	Unknown: Bin 33988	unknown
6812	34014	unknown	Unknown: Bin 34014	unknown
6815	34018	unknown	Unknown: Bin 34018	unknown
6819	34022	unknown	Unknown: Bin 34022	unknown
6835	34053	unknown	Unknown: Bin 34053	unknown
6861	34081	unknown	Unknown: Bin 34081	unknown
6882	34108	unknown	Unknown: Bin 34108	unknown
9613	3781	unknown	Unknown: Bin 3781	unknown
13690	41688	unknown	Unknown: Bin 41688	unknown
13805	41889	unknown	Unknown: Bin 41889	unknown
13835	42016	unknown	Unknown: Bin 42016	unknown
13839	42075	unknown	Unknown: Bin 42075	unknown
14022	4292	unknown	Unknown: Bin 4292	unknown
14073	43745	unknown	Unknown: Bin 43745	unknown
14134	4534	unknown	Unknown: Bin 4534	unknown
14235	462	unknown	Unknown: Bin 462	unknown
14263	46279	unknown	Unknown: Bin 46279	unknown
14277	46312	unknown	Unknown: Bin 46312	unknown
14301	46413	unknown	Unknown: Bin 46413	unknown
14335	47	unknown	Unknown: Bin 47	unknown
14423	4722	unknown	Unknown: Bin 4722	unknown
14444	473	unknown	Unknown: Bin 473	unknown
14512	47420	unknown	Unknown: Bin 47420	unknown
14596	4749	unknown	Unknown: Bin 4749	unknown
14601	4751	unknown	Unknown: Bin 4751	unknown
14702	4818	unknown	Unknown: Bin 4818	unknown
14703	4819	unknown	Unknown: Bin 4819	unknown
14734	48428	unknown	Unknown: Bin 48428	unknown
14744	48460	unknown	Unknown: Bin 48460	unknown
14815	4901	unknown	Unknown: Bin 4901	unknown
14838	49409	unknown	Unknown: Bin 49409	unknown
14877	4976	unknown	Unknown: Bin 4976	unknown
14900	50402	unknown	Unknown: Bin 50402	unknown
14998	5256	unknown	Unknown: Bin 5256	unknown
15000	5259	unknown	Unknown: Bin 5259	unknown
15011	5288	unknown	Unknown: Bin 5288	unknown
15016	5303	unknown	Unknown: Bin 5303	unknown
15084	62	unknown	Unknown: Bin 62	unknown
15093	62266	unknown	Unknown: Bin 62266	unknown
15110	62339	unknown	Unknown: Bin 62339	unknown
15131	62413	unknown	Unknown: Bin 62413	unknown
15145	62463	unknown	Unknown: Bin 62463	unknown
15204	6353	unknown	Unknown: Bin 6353	unknown
15211	6408	unknown	Unknown: Bin 6408	unknown
15226	6456	unknown	Unknown: Bin 6456	unknown
15242	64629	unknown	Unknown: Bin 64629	unknown
15270	64787	unknown	Unknown: Bin 64787	unknown
15330	66305	unknown	Unknown: Bin 66305	unknown
15339	66350	unknown	Unknown: Bin 66350	unknown
15348	66396	unknown	Unknown: Bin 66396	unknown
15392	66827	unknown	Unknown: Bin 66827	unknown
15404	6802	unknown	Unknown: Bin 6802	unknown
15411	68165	unknown	Unknown: Bin 68165	unknown
15421	68405	unknown	Unknown: Bin 68405	unknown
15444	7460	unknown	Unknown: Bin 7460	unknown
15446	7490	unknown	Unknown: Bin 7490	unknown
15448	7543	unknown	Unknown: Bin 7543	unknown
15453	785	unknown	Unknown: Bin 785	unknown
15459	8202	unknown	Unknown: Bin 8202	unknown
15460	8240	unknown	Unknown: Bin 8240	unknown
15474	84116	unknown	Unknown: Bin 84116	unknown
15489	84193	unknown	Unknown: Bin 84193	unknown
15514	84221	unknown	Unknown: Bin 84221	unknown
15519	84286	unknown	Unknown: Bin 84286	unknown
15521	84289	unknown	Unknown: Bin 84289	unknown
15529	84388	unknown	Unknown: Bin 84388	unknown
15534	84562	unknown	Unknown: Bin 84562	unknown
15557	85001	unknown	Unknown: Bin 85001	unknown
15564	85109	unknown	Unknown: Bin 85109	unknown
15604	87304	unknown	Unknown: Bin 87304	unknown
15611	87710	unknown	Unknown: Bin 87710	unknown
15616	87756	unknown	Unknown: Bin 87756	unknown
15618	87792	unknown	Unknown: Bin 87792	unknown
15634	88045	unknown	Unknown: Bin 88045	unknown
15639	88059	unknown	Unknown: Bin 88059	unknown
15645	88582	unknown	Unknown: Bin 88582	unknown
15674	889	unknown	Unknown: Bin 889	unknown
15694	892	unknown	Unknown: Bin 892	unknown
15695	89201	unknown	Unknown: Bin 89201	unknown
15698	89206	unknown	Unknown: Bin 89206	unknown
15699	89209	unknown	Unknown: Bin 89209	unknown
15706	89246	unknown	Unknown: Bin 89246	unknown
15707	89250	unknown	Unknown: Bin 89250	unknown
15711	89417	unknown	Unknown: Bin 89417	unknown
15740	93947	unknown	Unknown: Bin 93947	unknown
15754	95402	unknown	Unknown: Bin 95402	unknown
15755	95403	unknown	Unknown: Bin 95403	unknown
15765	95424	unknown	Unknown: Bin 95424	unknown
15767	95438	unknown	Unknown: Bin 95438	unknown
15769	95461	unknown	Unknown: Bin 95461	unknown
15771	95463	unknown	Unknown: Bin 95463	unknown
15773	95468	unknown	Unknown: Bin 95468	unknown
15781	96284	unknown	Unknown: Bin 96284	unknown
15794	97450	unknown	Unknown: Bin 97450	unknown
15822	97864	unknown	Unknown: Bin 97864	unknown
15835	99867	unknown	Unknown: Bin 99867	unknown
15836	99868	unknown	Unknown: Bin 99868	unknown
15842	99946	unknown	Unknown: Bin 99946	unknown

## Sheet: liver_and_lung
	compound_id	identifier	english_name	bin_type_dict
38	100727	unknown	Unknown: Bin 100727	unknown
39	100729	unknown	Unknown: Bin 100729	unknown
87	10176	unknown	Unknown: Bin 10176	unknown
324	104922	unknown	Unknown: Bin 104922	unknown
463	106482	unknown	Unknown: Bin 106482	unknown
485	106713	unknown	Unknown: Bin 106713	unknown
518	106953	unknown	Unknown: Bin 106953	unknown
642	109923	unknown	Unknown: Bin 109923	unknown
888	111253	unknown	Unknown: Bin 111253	unknown
964	113549	unknown	Unknown: Bin 113549	unknown
1082	117984	unknown	Unknown: Bin 117984	unknown
1180	120670	unknown	Unknown: Bin 120670	unknown
1242	121468	unknown	Unknown: Bin 121468	unknown
1424	125488	unknown	Unknown: Bin 125488	unknown
1525	126564	unknown	Unknown: Bin 126564	unknown
1756	131283	unknown	Unknown: Bin 131283	unknown
1825	13177	unknown	Unknown: Bin 13177	unknown
1837	132105	unknown	Unknown: Bin 132105	unknown
2119	133801	unknown	Unknown: Bin 133801	unknown
2241	135260	unknown	Unknown: Bin 135260	unknown
2294	137344	unknown	Unknown: Bin 137344	unknown
2452	160	unknown	Unknown: Bin 160	unknown
2470	160728	unknown	Unknown: Bin 160728	unknown
2918	17011	unknown	Unknown: Bin 17011	unknown
2931	170225	unknown	Unknown: Bin 170225	unknown
2937	170237	unknown	Unknown: Bin 170237	unknown
2941	170241	unknown	Unknown: Bin 170241	unknown
2956	170303	unknown	Unknown: Bin 170303	unknown
2966	170373	unknown	Unknown: Bin 170373	unknown
3213	172042	unknown	Unknown: Bin 172042	unknown
3266	17267	unknown	Unknown: Bin 17267	unknown
3465	17833	unknown	Unknown: Bin 17833	unknown
3583	18173	unknown	Unknown: Bin 18173	unknown
3632	18266	unknown	Unknown: Bin 18266	unknown
3968	1981	unknown	Unknown: Bin 1981	unknown
3997	1996	unknown	Unknown: Bin 1996	unknown
4066	204855	unknown	Unknown: Bin 204855	unknown
5505	229030	unknown	Unknown: Bin 229030	unknown
5843	250563	unknown	Unknown: Bin 250563	unknown
6072	2788	unknown	Unknown: Bin 2788	unknown
6074	2810	unknown	Unknown: Bin 2810	unknown
6081	2867	unknown	Unknown: Bin 2867	unknown
6115	31263	unknown	Unknown: Bin 31263	unknown
6141	3143	unknown	Unknown: Bin 3143	unknown
6153	31547	unknown	Unknown: Bin 31547	unknown
13808	41892	unknown	Unknown: Bin 41892	unknown
13903	42187	unknown	Unknown: Bin 42187	unknown
14142	4550	unknown	Unknown: Bin 4550	unknown
14152	458	unknown	Unknown: Bin 458	unknown
14289	46362	unknown	Unknown: Bin 46362	unknown
14576	4746	unknown	Unknown: Bin 4746	unknown
14821	4929	unknown	Unknown: Bin 4929	unknown
14973	51242	unknown	Unknown: Bin 51242	unknown
15402	6767	unknown	Unknown: Bin 6767	unknown
15558	85003	unknown	Unknown: Bin 85003	unknown
15587	85608	unknown	Unknown: Bin 85608	unknown
15638	88058	unknown	Unknown: Bin 88058	unknown
15747	94724	unknown	Unknown: Bin 94724	unknown
15764	95422	unknown	Unknown: Bin 95422	unknown
15840	99877	unknown	Unknown: Bin 99877	unknown

## Sheet: liver_and_pancreas
	compound_id	identifier	english_name	bin_type_dict
219	103829	unknown	Unknown: Bin 103829	unknown
223	103840	unknown	Unknown: Bin 103840	unknown
312	104902	unknown	Unknown: Bin 104902	unknown
376	105141	unknown	Unknown: Bin 105141	unknown
420	105622	unknown	Unknown: Bin 105622	unknown
462	106475	unknown	Unknown: Bin 106475	unknown
496	106921	unknown	Unknown: Bin 106921	unknown
672	110123	unknown	Unknown: Bin 110123	unknown
676	110134	unknown	Unknown: Bin 110134	unknown
712	110328	unknown	Unknown: Bin 110328	unknown
713	110329	unknown	Unknown: Bin 110329	unknown
931	112482	unknown	Unknown: Bin 112482	unknown
937	112530	unknown	Unknown: Bin 112530	unknown
968	113559	unknown	Unknown: Bin 113559	unknown
1031	117166	unknown	Unknown: Bin 117166	unknown
1035	117190	unknown	Unknown: Bin 117190	unknown
1112	118791	unknown	Unknown: Bin 118791	unknown
1298	124281	unknown	Unknown: Bin 124281	unknown
1342	124573	unknown	Unknown: Bin 124573	unknown
1440	125800	unknown	Unknown: Bin 125800	unknown
1576	127629	unknown	Unknown: Bin 127629	unknown
1634	129225	unknown	Unknown: Bin 129225	unknown
1652	130466	unknown	Unknown: Bin 130466	unknown
1659	130525	unknown	Unknown: Bin 130525	unknown
1662	130528	unknown	Unknown: Bin 130528	unknown
1750	131194	unknown	Unknown: Bin 131194	unknown
1778	131471	unknown	Unknown: Bin 131471	unknown
1909	133176	unknown	Unknown: Bin 133176	unknown
2042	133374	unknown	Unknown: Bin 133374	unknown
2394	14694	unknown	Unknown: Bin 14694	unknown
2634	1666	unknown	Unknown: Bin 1666	unknown
2649	16705	unknown	Unknown: Bin 16705	unknown
2683	16809	unknown	Unknown: Bin 16809	unknown
2932	170227	unknown	Unknown: Bin 170227	unknown
2986	170498	unknown	Unknown: Bin 170498	unknown
3212	172041	unknown	Unknown: Bin 172041	unknown
3216	1721	unknown	Unknown: Bin 1721	unknown
3243	1725	unknown	Unknown: Bin 1725	unknown
3255	172624	unknown	Unknown: Bin 172624	unknown
3527	1799	unknown	Unknown: Bin 1799	unknown
3650	18318	unknown	Unknown: Bin 18318	unknown
3710	187301	unknown	Unknown: Bin 187301	unknown
3711	187303	unknown	Unknown: Bin 187303	unknown
4022	20380	unknown	Unknown: Bin 20380	unknown
4095	2067	unknown	Unknown: Bin 2067	unknown
4689	210853	unknown	Unknown: Bin 210853	unknown
4699	210885	unknown	Unknown: Bin 210885	unknown
4953	21811	unknown	Unknown: Bin 21811	unknown
5136	223203	unknown	Unknown: Bin 223203	unknown
5179	223315	unknown	Unknown: Bin 223315	unknown
5275	2242	unknown	Unknown: Bin 2242	unknown
5449	228299	unknown	Unknown: Bin 228299	unknown
5991	26868	unknown	Unknown: Bin 26868	unknown
6028	26998	unknown	Unknown: Bin 26998	unknown
6043	2703	unknown	Unknown: Bin 2703	unknown
6118	31266	unknown	Unknown: Bin 31266	unknown
6139	31408	unknown	Unknown: Bin 31408	unknown
6152	31544	unknown	Unknown: Bin 31544	unknown
6168	31598	unknown	Unknown: Bin 31598	unknown
6400	322429	unknown	Unknown: Bin 322429	unknown
6410	3229	unknown	Unknown: Bin 3229	unknown
13763	41810	unknown	Unknown: Bin 41810	unknown
14302	46422	unknown	Unknown: Bin 46422	unknown
14433	47262	unknown	Unknown: Bin 47262	unknown
15034	5396	unknown	Unknown: Bin 5396	unknown
15184	62820	unknown	Unknown: Bin 62820	unknown
15225	64557	unknown	Unknown: Bin 64557	unknown
15235	64612	unknown	Unknown: Bin 64612	unknown
15259	64712	unknown	Unknown: Bin 64712	unknown
15264	64742	unknown	Unknown: Bin 64742	unknown
15479	84181	unknown	Unknown: Bin 84181	unknown
15617	87769	unknown	Unknown: Bin 87769	unknown
15716	91401	unknown	Unknown: Bin 91401	unknown
15783	96537	unknown	Unknown: Bin 96537	unknown
15784	96539	unknown	Unknown: Bin 96539	unknown
15834	99864	unknown	Unknown: Bin 99864	unknown
15839	99875	unknown	Unknown: Bin 99875	unknown

## Sheet: lung_and_pancreas
	compound_id	identifier	english_name	bin_type_dict
9	100080	unknown	Unknown: Bin 100080	unknown
17	100114	unknown	Unknown: Bin 100114	unknown
92	102223	unknown	Unknown: Bin 102223	unknown
124	102733	unknown	Unknown: Bin 102733	unknown
135	102821	unknown	Unknown: Bin 102821	unknown
220	103832	unknown	Unknown: Bin 103832	unknown
228	103859	unknown	Unknown: Bin 103859	unknown
236	104027	unknown	Unknown: Bin 104027	unknown
241	104131	unknown	Unknown: Bin 104131	unknown
306	104599	unknown	Unknown: Bin 104599	unknown
307	104600	unknown	Unknown: Bin 104600	unknown
425	105630	unknown	Unknown: Bin 105630	unknown
448	106353	unknown	Unknown: Bin 106353	unknown
453	106385	unknown	Unknown: Bin 106385	unknown
508	106939	unknown	Unknown: Bin 106939	unknown
528	107059	unknown	Unknown: Bin 107059	unknown
598	108309	unknown	Unknown: Bin 108309	unknown
600	108312	unknown	Unknown: Bin 108312	unknown
654	110008	unknown	Unknown: Bin 110008	unknown
661	110021	unknown	Unknown: Bin 110021	unknown
675	110131	unknown	Unknown: Bin 110131	unknown
678	110170	unknown	Unknown: Bin 110170	unknown
707	110315	unknown	Unknown: Bin 110315	unknown
759	110605	unknown	Unknown: Bin 110605	unknown
784	110647	unknown	Unknown: Bin 110647	unknown
889	111255	unknown	Unknown: Bin 111255	unknown
912	111740	unknown	Unknown: Bin 111740	unknown
928	112261	unknown	Unknown: Bin 112261	unknown
1102	118667	unknown	Unknown: Bin 118667	unknown
1148	119090	unknown	Unknown: Bin 119090	unknown
1151	119101	unknown	Unknown: Bin 119101	unknown
1163	120424	unknown	Unknown: Bin 120424	unknown
1169	120466	unknown	Unknown: Bin 120466	unknown
1204	120954	unknown	Unknown: Bin 120954	unknown
1245	121476	unknown	Unknown: Bin 121476	unknown
1402	124976	unknown	Unknown: Bin 124976	unknown
1409	125154	unknown	Unknown: Bin 125154	unknown
1420	125462	unknown	Unknown: Bin 125462	unknown
1447	125811	unknown	Unknown: Bin 125811	unknown
1472	125882	unknown	Unknown: Bin 125882	unknown
1506	126345	unknown	Unknown: Bin 126345	unknown
1514	126355	unknown	Unknown: Bin 126355	unknown
1521	126423	unknown	Unknown: Bin 126423	unknown
1533	127123	unknown	Unknown: Bin 127123	unknown
1541	127358	unknown	Unknown: Bin 127358	unknown
1723	13107	unknown	Unknown: Bin 13107	unknown
2057	133461	unknown	Unknown: Bin 133461	unknown
2131	133943	unknown	Unknown: Bin 133943	unknown
2191	134489	unknown	Unknown: Bin 134489	unknown
2247	135384	unknown	Unknown: Bin 135384	unknown
2288	136	unknown	Unknown: Bin 136	unknown
2293	137	unknown	Unknown: Bin 137	unknown
2295	137366	unknown	Unknown: Bin 137366	unknown
2359	146432	unknown	Unknown: Bin 146432	unknown
2511	161367	unknown	Unknown: Bin 161367	unknown
2520	161381	unknown	Unknown: Bin 161381	unknown
2526	161389	unknown	Unknown: Bin 161389	unknown
2556	163829	unknown	Unknown: Bin 163829	unknown
2655	167348	unknown	Unknown: Bin 167348	unknown
2669	16788	unknown	Unknown: Bin 16788	unknown
2721	16872	unknown	Unknown: Bin 16872	unknown
2806	168835	unknown	Unknown: Bin 168835	unknown
2840	168870	unknown	Unknown: Bin 168870	unknown
2841	168871	unknown	Unknown: Bin 168871	unknown
2938	170238	unknown	Unknown: Bin 170238	unknown
2944	170250	unknown	Unknown: Bin 170250	unknown
2971	17044	unknown	Unknown: Bin 17044	unknown
3040	1709	unknown	Unknown: Bin 1709	unknown
3261	172630	unknown	Unknown: Bin 172630	unknown
3299	17338	unknown	Unknown: Bin 17338	unknown
3328	1740	unknown	Unknown: Bin 1740	unknown
3350	17453	unknown	Unknown: Bin 17453	unknown
3357	17463	unknown	Unknown: Bin 17463	unknown
3382	17520	unknown	Unknown: Bin 17520	unknown
3427	1771	unknown	Unknown: Bin 1771	unknown
3444	17748	unknown	Unknown: Bin 17748	unknown
3553	18122	unknown	Unknown: Bin 18122	unknown
3568	18156	unknown	Unknown: Bin 18156	unknown
3591	18182	unknown	Unknown: Bin 18182	unknown
3616	18248	unknown	Unknown: Bin 18248	unknown
3618	18251	unknown	Unknown: Bin 18251	unknown
3704	1869	unknown	Unknown: Bin 1869	unknown
3728	187880	unknown	Unknown: Bin 187880	unknown
3730	188305	unknown	Unknown: Bin 188305	unknown
3884	189935	unknown	Unknown: Bin 189935	unknown
3885	189936	unknown	Unknown: Bin 189936	unknown
3943	1941	unknown	Unknown: Bin 1941	unknown
4162	209682	unknown	Unknown: Bin 209682	unknown
4240	210290	unknown	Unknown: Bin 210290	unknown
4255	210305	unknown	Unknown: Bin 210305	unknown
4710	210993	unknown	Unknown: Bin 210993	unknown
4776	213012	unknown	Unknown: Bin 213012	unknown
4797	213082	unknown	Unknown: Bin 213082	unknown
4807	213228	unknown	Unknown: Bin 213228	unknown
4870	215878	unknown	Unknown: Bin 215878	unknown
4899	216589	unknown	Unknown: Bin 216589	unknown
5047	2208	unknown	Unknown: Bin 2208	unknown
5068	223076	unknown	Unknown: Bin 223076	unknown
5127	223192	unknown	Unknown: Bin 223192	unknown
5151	223243	unknown	Unknown: Bin 223243	unknown
5233	224095	unknown	Unknown: Bin 224095	unknown
5234	224096	unknown	Unknown: Bin 224096	unknown
5379	2260	unknown	Unknown: Bin 2260	unknown
5426	228052	unknown	Unknown: Bin 228052	unknown
5445	228289	unknown	Unknown: Bin 228289	unknown
5485	22863	unknown	Unknown: Bin 22863	unknown
5521	229602	unknown	Unknown: Bin 229602	unknown
5560	231662	unknown	Unknown: Bin 231662	unknown
5761	2392	unknown	Unknown: Bin 2392	unknown
5821	2476	unknown	Unknown: Bin 2476	unknown
5835	250536	unknown	Unknown: Bin 250536	unknown
6021	26970	unknown	Unknown: Bin 26970	unknown
6148	31465	unknown	Unknown: Bin 31465	unknown
6218	3175	unknown	Unknown: Bin 3175	unknown
6246	3183	unknown	Unknown: Bin 3183	unknown
6261	3185	unknown	Unknown: Bin 3185	unknown
6279	3193	unknown	Unknown: Bin 3193	unknown
6300	3204	unknown	Unknown: Bin 3204	unknown
6829	34040	unknown	Unknown: Bin 34040	unknown
6871	34093	unknown	Unknown: Bin 34093	unknown
6954	34162	unknown	Unknown: Bin 34162	unknown
13777	41833	unknown	Unknown: Bin 41833	unknown
13794	41880	unknown	Unknown: Bin 41880	unknown
13811	41903	unknown	Unknown: Bin 41903	unknown
13824	41938	unknown	Unknown: Bin 41938	unknown
13974	42446	unknown	Unknown: Bin 42446	unknown
14024	43021	unknown	Unknown: Bin 43021	unknown
14097	43801	unknown	Unknown: Bin 43801	unknown
14106	44178	unknown	Unknown: Bin 44178	unknown
14131	4531	unknown	Unknown: Bin 4531	unknown
14137	45378	unknown	Unknown: Bin 45378	unknown
14138	4541	unknown	Unknown: Bin 4541	unknown
14375	4717	unknown	Unknown: Bin 4717	unknown
14696	4805	unknown	Unknown: Bin 4805	unknown
14812	4887	unknown	Unknown: Bin 4887	unknown
15041	5471	unknown	Unknown: Bin 5471	unknown
15043	5483	unknown	Unknown: Bin 5483	unknown
15063	5837	unknown	Unknown: Bin 5837	unknown
15075	6066	unknown	Unknown: Bin 6066	unknown
15298	65100	unknown	Unknown: Bin 65100	unknown
15324	66286	unknown	Unknown: Bin 66286	unknown
15328	66292	unknown	Unknown: Bin 66292	unknown
15516	84223	unknown	Unknown: Bin 84223	unknown
15650	88786	unknown	Unknown: Bin 88786	unknown
15703	89221	unknown	Unknown: Bin 89221	unknown
15717	91421	unknown	Unknown: Bin 91421	unknown
15828	98027	unknown	Unknown: Bin 98027	unknown

## Sheet: all
	compound_id	identifier	english_name	bin_type_dict
708	110316	unknown	Unknown: Bin 110316	unknown
709	110321	unknown	Unknown: Bin 110321	unknown
710	110326	unknown	Unknown: Bin 110326	unknown
956	113525	unknown	Unknown: Bin 113525	unknown
1020	117044	unknown	Unknown: Bin 117044	unknown
1047	117235	unknown	Unknown: Bin 117235	unknown
1435	125790	unknown	Unknown: Bin 125790	unknown
1532	126961	unknown	Unknown: Bin 126961	unknown
1571	12762	unknown	Unknown: Bin 12762	unknown
2058	133465	unknown	Unknown: Bin 133465	unknown
2322	146004	unknown	Unknown: Bin 146004	unknown
2450	15370	unknown	Unknown: Bin 15370	unknown
2930	170223	unknown	Unknown: Bin 170223	unknown
3605	18202	unknown	Unknown: Bin 18202	unknown
3694	18530	unknown	Unknown: Bin 18530	unknown
4305	210356	unknown	Unknown: Bin 210356	unknown
4607	210658	unknown	Unknown: Bin 210658	unknown
5128	223194	unknown	Unknown: Bin 223194	unknown
5400	227232	unknown	Unknown: Bin 227232	unknown
5488	228817	unknown	Unknown: Bin 228817	unknown
5777	2395	unknown	Unknown: Bin 2395	unknown
6805	34007	unknown	Unknown: Bin 34007	unknown
14071	43743	unknown	Unknown: Bin 43743	unknown
15252	64668	unknown	Unknown: Bin 64668	unknown
15325	66287	unknown	Unknown: Bin 66287	unknown
15533	84544	unknown	Unknown: Bin 84544	unknown
15838	99873	unknown	Unknown: Bin 99873	unknown
